# Supplementary material for: Preserving avian blood and DNA sampled in the wild: A survey of personal experiences
Source: Ecol Evol. 2022 Aug 29;12(8):e9232. doi: 10.1002/ece3.9232 (PMC9424668; doi:10.1002/ece3.9232)
Supplement: Supplementary file 2 — Appendix S2 [file ECE3-12-e9232-s002.xlsx]

## Sheet: Sheet
Respondent ID	Collector ID	Start Date	End Date	What species of bird is the focus of the project you will be reporting on here?	Where is fieldwork for this project carried out? Please indicate location and country.	When are blood samples on this project most often collected? Select only one.	How are blood samples on this project collected? Select all that apply.				Which laboratory equipment do you use daily during fieldwork for handling blood samples on this project? Select all that apply.						How do you move blood samples from the fieldsite to the permanent laboratory on this project? Select all that apply.					Does your shipping strategy (Q6) influence your method of blood sample collection?	How large is your sample database on this project?	Which genetic analyses are performed on the collected samples? Select all that apply.								Have you ever experienced problems in generating data during genetic analyses (Q9) for this project because of storage issues?	If you had problems, what was the issue with a particular method of blood or DNA storage?	Did these problems ever reduce the quality of your biological conclusions for the project?	How did these problems reduce your biological conclusions?	How much did these problems reduce your sample size for analysis? Select one response.	Did these problems ever lower the quality of the target journal to which you submitted, or plan to submit, your work on this project?	Did these problems ever prevent you, or might prevent you, from publishing an aspect of this project?	Thank you for completing section 1 of this survey! Do you have any further comments?	Which of the following do you use for genetic analyses (Q9) in this project? Select one.	In what medium do you preserve blood samples for this project? Select all that apply.							Do you use different preservation methods (Q19) for different types of genetic analysis (Q9)?	Please explain your analysis-dependent choice of preservation method.
				Open-Ended Response	Open-Ended Response	Response	Capillary	Syringe	Microvette	Other (please specify)	Fridge	Centrifuge	Freezer -20°C	Freezer -80°C	None	Other (please specify)	Car	Train	Airplane	Courier	Other (please specify)	Response	Response	Microsatellite assay	SNP chip	RAD sequencing	Gene expression	Methylation assay	Parasite DNA analysis	mtDNA analysis	Other or more than one (please specify)	Response	Open-Ended Response	Response	Open-Ended Response	Response	Response	Response	Open-Ended Response	Response	Ethanol	Queen's lysis buffer	FTA cards or other filter paper	TE buffer	RNAlater	Direct freezing with no buffer (e.g. in freezer, liquid nitrogen, or dry ice)	Other (please specify)	Response	Open-Ended Response
10617305703	212812543	2019-03-25 19:00:22	2019-03-25 19:11:12	Southern Dunlin	Oulu, Finland	Summer	Capillary				Fridge						Car					No	1,001-10,000	Microsatellite assay		RAD sequencing	Gene expression				Molecular sexing	No. You can proceed to Q17								Whole blood	Ethanol	Queen's lysis buffer						No. You can proceed to Q22
10617294801	212812543	2019-03-25 18:55:41	2019-03-25 18:59:35	Blue tits	Montpellier, France	Summer	Capillary				Fridge						Car					No	> 10,000	Microsatellite assay		RAD sequencing						No. You can proceed to Q17
10616835138	212812543	2019-03-15 06:03:17	2019-03-25 16:21:55	galapagos mockingbird	santa cruz, galapagos, ecuador	Wet season	Capillary				Fridge	Centrifuge	Freezer -20°C				Car					No	101-1,000					Methylation assay			sexing, snp genotyping	No. You can proceed to Q17		Maybe	Some samples did not amplify, not clear if storage related	1-25%	Maybe	Maybe		Red blood cells		Queen's lysis buffer	FTA cards or other filter paper			Direct freezing with no buffer (e.g. in freezer, liquid nitrogen, or dry ice)		No. You can proceed to Q22
10609090892	212812543	2019-03-21 15:43:40	2019-03-21 17:08:49	Common redstart, whinchat, common whitethroat	Ventotene island, Italy	Spring	Capillary									Coolbag		Train				No	101-1,000						Parasite DNA analysis			No. You can proceed to Q17								Whole blood						Direct freezing with no buffer (e.g. in freezer, liquid nitrogen, or dry ice)		No. You can proceed to Q22
10602461020	212812543	2019-03-19 13:02:27	2019-03-19 13:22:23	Herring gull	Włocławek, Poland	Spring	Capillary								None		Car					No	101-1,000	Microsatellite assay					Parasite DNA analysis	mtDNA analysis		No. You can proceed to Q17								Whole blood	Ethanol				RNAlater		EDTA	No. You can proceed to Q22
10599331662	212812543	2019-03-18 10:04:20	2019-03-18 10:24:31	Great Tit	Hoge Veluwe, The Netherlands	Spring	Capillary	Syringe		Puncturing the wing vein allowing the bird to bleed and sucking up the blood in a capillary. Expel blood from the capillary into an Eppendorf tube with buffer.					None		Car					No	1,001-10,000	Microsatellite assay	SNP chip			Methylation assay				No. You can proceed to Q17								Whole blood		Queen's lysis buffer					Cell Lysis Buffer (Qiagen CatNo 158908)	No. You can proceed to Q22
10596616601	212812543	2019-03-16 00:18:23	2019-03-16 00:29:54	White-throated sparrows	Cranberry Lake, NY in the Adirondack park	Summer	Capillary				Fridge	Centrifuge	Freezer -20°C			liquid nitrogen tank	Car					No	1,001-10,000	Microsatellite assay					Parasite DNA analysis			Yes, because of both blood and DNA storage issues	Shipped Fed Ex and was left on a loading dock for 48 hours in 90 degree heat. Therefore no more shipping.	Yes	yes, we lost samples for 3 years.	1-25%	No	No	answer 15 and 16 just meant we collected data for more years to become publishable.	Red blood cells		Queen's lysis buffer			RNAlater			No. You can proceed to Q22
10593231924	212812543	2019-03-14 17:54:45	2019-03-14 18:18:30	Brown booby	Three Mexican islands in the pacific. San Jorge, San Pedro Martir, and Marietas.	Winter	Capillary	Syringe				Centrifuge				Cool box	Car		Airplane	Courier	Boat	No	101-1,000			RAD sequencing						Yes, but not sure what was the issue	During enzyme digestion, I had partial digestion or not digestion at all. I though it was any kind of contaminant from the phenol-chloroform extraction and then I used clean-up columns to purify it. It worked afterwards but I never knew if it was a problem of the extraction method or the heparine for storage.	No. You can proceed to Q14		1-25%	Maybe	Maybe	I haven't get my data back from the sequencer. So I don't know how effective my protocol was.	Red blood cells	Ethanol							No. You can proceed to Q22
10592864724	212812543	2019-03-14 15:54:44	2019-03-14 16:02:32	Red-backed Fairywren	Australia	Spring	Capillary	Syringe									Car		Airplane	Courier		No	1,001-10,000	Microsatellite assay		RAD sequencing						No. You can proceed to Q17								Whole blood		Queen's lysis buffer						No. You can proceed to Q22
10589413430	212812543	2019-03-13 10:08:12	2019-03-13 15:33:06	Little auk	Svalbard, Norway (Hornsund, Magdalenefjorden, Bear Island)	Summer	Capillary				Fridge										a ship	No	101-1,000							mtDNA analysis		No. You can proceed to Q17
10588707938	212812543	2019-03-13 01:11:23	2019-03-13 01:21:50	tree swallow	Wisconsin, USA	Spring	Capillary								None		Car					No	1,001-10,000	Microsatellite assay					Parasite DNA analysis			No. You can proceed to Q17								Red blood cells		Queen's lysis buffer						No. You can proceed to Q22
10587987030	212812543	2019-03-12 19:43:18	2019-03-12 19:52:59	Saltmarsh Sparrow	New England (MA, ME, NH), USA	Summer	Capillary								None		Car					No	1,001-10,000	Microsatellite assay		RAD sequencing				mtDNA analysis		Yes, because of blood storage issues	blood storage on filter cards (dried blood seems to lead to DNA degradation)	No. You can proceed to Q14		1-25%	No	Maybe		Whole blood		Queen's lysis buffer	FTA cards or other filter paper					Yes	Used to use FTA cards for microsat work, but have since switched to lysis buffer for whole genome and RAD sequencing as DNA quality is much higher in buffer compared to on filter paper
10587850408	212812543	2019-03-12 18:49:38	2019-03-12 19:01:24	Blue-black Grassquit (Volatinia jacarina)	Brasilia, Brazil	Wet season	Capillary								None		Car					No	1,001-10,000	Microsatellite assay								No. You can proceed to Q17								Whole blood	Ethanol							No. You can proceed to Q22
10587749722	212812543	2019-03-12 18:19:48	2019-03-12 18:33:59	Black-capped and Mountain Chickadees. White-throated sparrows	Various locations British Columbia, Canada	Spring	Capillary						Freezer -20°C				Car					No	101-1,000	Microsatellite assay								No. You can proceed to Q17							We previously collected blood samples from both adult and nestling birds, but now only collect blood from nestlings - Adult DNA is gathered from plucking two outer tail feathers, which we store in key envelopes in a -20 Freezer.	Whole blood		Queen's lysis buffer						Yes	As mentioned above - most adult samples are now obtained from tail-feather pulp.
10587602258	212812543	2019-03-12 17:30:47	2019-03-12 17:44:35	Hirundo rustica	Lombardy, Italy	Summer	Capillary				Fridge	Centrifuge	Freezer -20°C	Freezer -80°C			Car					No	1,001-10,000	Microsatellite assay								No. You can proceed to Q17								Whole blood						Direct freezing with no buffer (e.g. in freezer, liquid nitrogen, or dry ice)		No. You can proceed to Q22
10587563370	212812543	2019-03-12 17:21:34	2019-03-12 17:24:56	all passerine	Reno, NV, USA	Spring	Capillary				Fridge	Centrifuge	Freezer -20°C	Freezer -80°C			Car					No	101-1,000			RAD sequencing	Gene expression	Methylation assay				No. You can proceed to Q17								Red blood cells						Direct freezing with no buffer (e.g. in freezer, liquid nitrogen, or dry ice)		No. You can proceed to Q22
10587380956	212812543	2019-03-12 16:23:51	2019-03-12 16:42:20	red-backed fairy-wren	Queensland, Australia	Wet season	Capillary	Syringe							None				Airplane			Yes	1,001-10,000	Microsatellite assay		RAD sequencing						Yes, but not sure what was the issue	Low DNA concentrations, but this was most likely due to the extraction method (spring column kits), not storage.	No. You can proceed to Q14		0%	No	No	My main quality issue on this project was low initial DNA concentration, but likely not due to storage. Usually this could be rectified by concentrating the DNA with e.g., a vacuum centrifuge.	Whole blood		Queen's lysis buffer						No. You can proceed to Q22
10587168453	212812543	2019-03-12 15:14:01	2019-03-12 15:21:37	mountain chickadees	Sierra Nevada, USA	Summer	Capillary				Fridge						Car					No	1,001-10,000			RAD sequencing						Yes, but not sure what was the issue	unable to extract high enough concentration of DNA from blood sample	Maybe	removed individuals I wanted to use for analysis	1-25%	No	No		Whole blood		Queen's lysis buffer						No. You can proceed to Q22
10587107926	212812543	2019-03-12 14:53:54	2019-03-12 15:01:57	Greater Ani	Central Panama	Wet season	Capillary								None				Airplane			Yes	1,001-10,000	Microsatellite assay		RAD sequencing						No. You can proceed to Q17							We have occasionally had trouble extracting DNA from whole blood samples stored in lysis buffer, but I have always suspected that the problems arose in the extraction rather than the storage.	Whole blood							We use a lysis buffer recipe similar to Queen's	No. You can proceed to Q22
10587067879	212812543	2019-03-12 14:38:04	2019-03-12 14:53:51	Antarctic penguins (P. antarcticus, P. papua and P. adeliae)	Antarctica (Hope Bay) and South Shetland Archipelago (Deception Island)	Spring	Capillary					Centrifuge	Freezer -20°C			We also used FTA cards. In addition, no fridge is needed to keep the blood cold before processing because ambient temperature is similar to fridge temperature	Car		Airplane	Courier	Research vessel, Helicopter	No	101-1,000						Parasite DNA analysis		Regular DNA extraction	No. You can proceed to Q17								Whole blood						Direct freezing with no buffer (e.g. in freezer, liquid nitrogen, or dry ice)		No. You can proceed to Q22
10587027648	212812543	2019-03-12 14:18:57	2019-03-12 14:27:00	Several Passerine migrants	Merzouga, Morocco	Spring	Capillary					Centrifuge	Freezer -20°C						Airplane			No	101-1,000								No genetic analysis	No. You can proceed to Q17
10586985211	212812543	2019-03-12 14:09:03	2019-03-12 14:19:16	thick-billed murres, black-legged kittiwakes	Canada, USA	Summer		Syringe				Centrifuge	Freezer -20°C				Car		Airplane	Courier		Yes	101-1,000		SNP chip	RAD sequencing		Methylation assay				Yes, because of blood storage issues	I take samples onto filter paper, and had always assumed this would work for long-term storage. Apparently, that's not the case, as the samples were no longer suitable when they were finally analyzed, almost a decade later.	Yes	Much lower sample size.	50-75%	No	Yes	The postdoc never published do to low quality of data. He left academia following this experience--it was a waste of a year for him.	Red blood cells			FTA cards or other filter paper					No. You can proceed to Q22
10586752927	212812543	2019-03-12 12:22:00	2019-03-12 12:41:54	multiple	global	Summer	Capillary	Syringe			Fridge		Freezer -20°C			dessication; preservative	Car	Train	Airplane	Courier		Yes	> 10,000	Microsatellite assay		RAD sequencing				mtDNA analysis	targetted genes	Yes, because of both blood and DNA storage issues	Lysis buffers, including "Queen's buffer", have two serious problems: 1) DNA degrades quickly (potentially within months) if not extracted soon after collection; 2) freezing often creates a gel-like consistency that proteases cannot penetrate	Yes	DNA could not be extracted; DNA was degraded: DNA could not be amplified; DNA had quality and quantity to low for RADseq.	50-75%	Yes	Yes	Lysis buffers should never be used. In addition to the above problems, they cannot be archived. Samples should either be dried, or preserved in ethanol to a final concentration (ethanol + blood or tissue) of 70% ethanol, then frozen at -80C for long-term storage.	Whole blood	Ethanol	Queen's lysis buffer	FTA cards or other filter paper			Direct freezing with no buffer (e.g. in freezer, liquid nitrogen, or dry ice)		No. You can proceed to Q22	We only do DNA analyses, not RNA.
10586691116	212812543	2019-03-12 11:46:19	2019-03-12 11:58:32	Zonotrichia capensis, the rufous-collared sparrow, although we work on may species	Argentina mostly	Spring		Syringe							None				Airplane			Yes	101-1,000			RAD sequencing			Parasite DNA analysis	mtDNA analysis	sequencing of individual focal nuclear genes	Yes, because of blood storage issues	Some of the blood samples are over two decades old, although we still work on the species and still actively collect	Yes	Had to drop some individual samples reducing geographic coverage or sample size for individual sites	25-50%	Maybe	No	No	Whole blood	Ethanol							Yes	Moving into transcriptomics and have used RNALater
10586603292	212812543	2019-03-12 10:50:59	2019-03-12 11:02:31	raptors - various species (Eurasian Kestrels, Black Sparrowhawks, Crowned Eagles...)	various cities across the globe (Vienna, Turku, Cape Town, Durban, Pietermaritzburg)	Wet season		Syringe				Centrifuge				liquid nitrogen	Car					Yes	101-1,000								ecophysiology and ecotoxicology (no genetics just yet)	No. You can proceed to Q17							blood samples are not only relevant for genetics, but have so many other applications. One issue is the separation of pellet and plasma, that often needs to be done in the field, because the red blood cells lyse easily in a field car. Another issue is the requirement to store samples at -80°C and the (legal) restrictions that apply when carrying liquid nitrogen								EDTA	Yes	we work with mainly plasma, for some assays (oxidative stress) also with red blood cells and whole blood
10584754954	212812543	2019-03-11 17:43:34	2019-03-11 18:00:19	blue tit (Cyanistes caeruleus)	Westerholz, Bavaria, Germany	Spring	Capillary			ca 5ul blood collected in 20ul capillary, transfered into 0,8 ml Queen's Lysis Buffer, shaked immediately and vigorously to empty capillary as much as possible					None		Car					No	> 10,000	Microsatellite assay						mtDNA analysis	haplotype sequencing (10x Genomics)	No. You can proceed to Q17								Whole blood		Queen's lysis buffer						No. You can proceed to Q22
10584185973	212812543	2019-03-11 14:42:08	2019-03-11 14:47:11	Leach's storm-petrels	Kent Island New Brunswick Canada	Summer	Capillary				Fridge	Centrifuge	Freezer -20°C				Car					Yes	101-1,000				Gene expression				TRF assay	No. You can proceed to Q17								Red blood cells				TE buffer	RNAlater		NBS buffer	Yes	Depends on if using DNA or RNA
10582768934	212812543	2019-03-10 19:01:14	2019-03-10 19:08:35	Red-winged blackbird	Muhlenberg County, Kentucky and Ithaca, New York, USA	Summer	Capillary							Freezer -80°C			Car					No	1,001-10,000	Microsatellite assay							DNA fingerprinting	Yes, because of blood storage issues	Had some samples on lysis buffer and put too much blood for the amount of buffer	Yes	Missing cases reduced sample size and left holes in paternity analyses.	1-25%	Maybe	No		Whole blood		Queen's lysis buffer					TNE then frozen	No. You can proceed to Q22
10582759336	212812543	2019-03-10 18:49:35	2019-03-10 19:01:02	House sparrow	Lexington, KY, USA	Summer	Capillary							Freezer -80°C			Car					No	> 10,000	Microsatellite assay							Telomere length	Yes, because of blood storage issues	Telomere assays less accurate with blood stored in lysis buffers	Maybe	Smaller sample size than ideal	1-25%	Maybe	Maybe	Most samples were frozen and have worked well for both microsatellites and telomeres.	Whole blood		Queen's lysis buffer					TNE then frozen	Yes	Used lysis for several years because of ease of preservation, but switched back to freezing when it became apparent this wouldn't work for telomeres
10578911523	212812543	2019-03-08 06:51:12	2019-03-08 06:58:37	house sparrows	Fargo, ND	Summer	Capillary					Centrifuge		Freezer -80°C		Samples are kepy on ice for < 6 hours before being centrifuged, separated and frozen at -80C.	Car					No	101-1,000								qPCR to measure telomere length	No. You can proceed to Q17							No.	Red blood cells						Direct freezing with no buffer (e.g. in freezer, liquid nitrogen, or dry ice)		No. You can proceed to Q22
10577008678	212812543	2019-03-07 15:27:52	2019-03-07 15:33:18	plocepasser mahali	South Africa	Wet season	Capillary					Centrifuge		Freezer -80°C					Airplane	Courier		No	<100 blood samples	Microsatellite assay							telomere lengths qPCR, oxidative status assays	No. You can proceed to Q17								Red blood cells	Ethanol							No. You can proceed to Q22
10576072329	212812543	2019-03-07 05:50:21	2019-03-07 06:01:53	Bar-tailed godwit (Limosa lapponica baueri)	Three locations: Miranda, Manawatu estuary, The Catlins. All three sites in New Zealand	Spring	Capillary								None	They were directly stored in Queen's lysis buffer in tubes	Car					No	<100 blood samples	Microsatellite assay	SNP chip							No. You can proceed to Q17							No	Whole blood		Queen's lysis buffer						No. You can proceed to Q22
10575355914	212812543	2019-03-06 22:43:00	2019-03-06 22:50:09	swallows (genus Hirundo)	around the world	Summer	Capillary								None		Car		Airplane	Courier		Yes	1,001-10,000	Microsatellite assay		RAD sequencing			Parasite DNA analysis		whole genome sequencing	No. You can proceed to Q17								Whole blood		Queen's lysis buffer						No. You can proceed to Q22
10575000781	212812543	2019-03-06 20:08:15	2019-03-06 20:22:09	Tree swallow	Queen's University Biological Station (north of Kingston, ON, Canada)	Spring	Capillary						Freezer -20°C				Car						1,001-10,000	Microsatellite assay					Parasite DNA analysis	mtDNA analysis	Depends a lot of the sampling.	No. You can proceed to Q17
10574415506	212812543	2019-03-06 16:57:37	2019-03-06 17:03:01	Savannah sparrow	Kent Island, New Brunswick, Canada	Summer	Capillary					Centrifuge	Freezer -20°C				Car		Airplane			No	1,001-10,000	Microsatellite assay								No. You can proceed to Q17								Red blood cells		Queen's lysis buffer	FTA cards or other filter paper					No. You can proceed to Q22
10574169875	212812543	2019-03-06 15:34:37	2019-03-06 15:41:13	Pipra filicauda	Tiputini Biodiversity Station, Ecuador	Dry season	Capillary				Fridge	Centrifuge					Car		Airplane		boat	No	1,001-10,000								telomere length measurement	Yes, because of blood storage issues	Too much blood relative to lysis buffer	Yes	limited sample sizes	1-25%	Maybe	No		Red blood cells		Queen's lysis buffer						No. You can proceed to Q22
10574168896	212812543	2019-03-06 15:34:15	2019-03-06 15:47:11	Great tit (Parus major) and Blue tit (Cyaniestes caeruleus)	Warsaw, Poland	Spring	Capillary								None	The samples are transferred into a fridge at the end of the day	Car				Public transport/Foot	Yes	101-1,000								Telomere length	Yes, but not sure what was the issue	The ethanol sometimes evaporated.	No. You can proceed to Q14		0%	No	No		Whole blood	Ethanol							No. You can proceed to Q22
10573899752	212812543	2019-03-06 13:46:54	2019-03-06 13:59:16	European Blackbird	Szczecin, Poland	Spring	Capillary				Fridge	Centrifuge		Freezer -80°C			Car					No	101-1,000	Microsatellite assay				Methylation assay				No. You can proceed to Q17								Red blood cells				TE buffer				No. You can proceed to Q22
10573820293	212812543	2019-03-06 13:09:57	2019-03-06 13:16:01	little auk	Svalbard	Summer	Capillary					Centrifuge	Freezer -20°C								ship	No	<100 blood samples	Microsatellite assay						mtDNA analysis	sexing	No. You can proceed to Q17							Nope	Whole blood	Ethanol							No. You can proceed to Q22
10573704952	212812543	2019-03-06 12:07:48	2019-03-06 12:17:13	Yellow-legged Gull	Salvora Island, Spain	Spring	Capillary					Centrifuge				liquid nitrogen	Car					No	101-1,000				Gene expression	Methylation assay		mtDNA analysis	q-PCR based analyses	No. You can proceed to Q17								Red blood cells					RNAlater	Direct freezing with no buffer (e.g. in freezer, liquid nitrogen, or dry ice)		Yes	For gene expression analyses, RBCs are preserved in RNAlater
10573681568	212812543	2019-03-06 11:53:19	2019-03-06 12:05:15	Feral pigeon (Columba livia)	Paris, France	Spring		Syringe				Centrifuge	Freezer -20°C				Car	Train				Yes	101-1,000								Sexing	No. You can proceed to Q17								Red blood cells						Direct freezing with no buffer (e.g. in freezer, liquid nitrogen, or dry ice)		No. You can proceed to Q22
10573597461	212812543	2019-03-06 11:06:40	2019-03-06 11:16:50	Seychelles warblers berthelot's pipits	Cousin island - Seychelles Canaries - Spain	Dry season	Capillary				Fridge	Centrifuge					Car	Train	Airplane			No	1,001-10,000	Microsatellite assay		RAD sequencing			Parasite DNA analysis	mtDNA analysis	Telomere measurement, PacBIO sequencing	Yes, because of blood storage issues	While good and sufficient for most things the DNA quality (average fragment size) is too small for optimal Pac Bio sequencing	Maybe	Had to find another way to preserve some samples specifically to keep excellent genomic DNA	0%	No	Maybe		Whole blood	Ethanol							Yes	For Pac BIO seq for genome completion we use RNAlater/direct freezing. for most normal analysis we use the ethanol stored samples
10573595831	212812543	2019-03-06 11:05:00	2019-03-06 11:16:35	Chlidonias hybrida	Poland, Zator	Spring	Capillary			Eppendorf tube					None		Car					No	1,001-10,000	Microsatellite assay					Parasite DNA analysis		CHD genes - sex determination	No. You can proceed to Q17								Whole blood	Ethanol							No. You can proceed to Q22
10573591080	212812543	2019-03-06 11:02:26	2019-03-06 11:08:36	Seychelles warbler	Seychelles	Winter	Capillary	Syringe			Fridge	Centrifuge						Train	Airplane			No	1,001-10,000	Microsatellite assay		RAD sequencing			Parasite DNA analysis			Yes, but not sure what was the issue	Degraded dna	No. You can proceed to Q14		1-25%	No	No		Whole blood	Ethanol							No. You can proceed to Q22
10573562824	212812543	2019-03-06 10:44:30	2019-03-06 10:57:38	Collared flycatcher	Gotland, Sweden	Spring	Capillary		Microvette		Fridge	Centrifuge	Freezer -20°C	Freezer -80°C			Car					No	> 10,000	Microsatellite assay	SNP chip	RAD sequencing			Parasite DNA analysis			No. You can proceed to Q17								Whole blood						Direct freezing with no buffer (e.g. in freezer, liquid nitrogen, or dry ice)		No. You can proceed to Q22
10573560143	212812543	2019-03-06 10:43:53	2019-03-06 10:47:25	house finch	USA, Arizona	Autumn	Capillary				Fridge	Centrifuge	Freezer -20°C	Freezer -80°C			Car					No	1,001-10,000									No. You can proceed to Q17								Red blood cells
10573185641	212812543	2019-03-06 05:46:21	2019-03-06 05:51:58	Zebra finch	Fowlers Gap, New South Wales, Australia	Spring	Capillary								None		Car	Train	Airplane			No	> 10,000	Microsatellite assay				Methylation assay				No. You can proceed to Q17							No	Whole blood	Ethanol							No. You can proceed to Q22
10572959069	212812543	2019-03-06 03:07:01	2019-03-06 03:13:30	Peregrine falcons	It is no longer current, but Minnesota and Wisconsin USA	Spring		Syringe					Freezer -20°C				Car					No	<100 blood samples				Gene expression				We were collecting to get info on the emerging pop of PEFA in the Eastern US following extirpation. But the research wasn't ours.	No. You can proceed to Q17	Needed colder freezer with generator backup.	Maybe	Unknown	1-25%	Maybe	Maybe	Again, we just collected. I can talk about collection and storage, but some questions don't apply. The collectors and the researchers were not the same people.
10572461014	212812543	2019-03-05 22:46:03	2019-03-05 22:58:30	black-capped chickadee	USA (Idaho) and Canada (BC and AB)	Spring	Capillary								None		Car			Courier		No	101-1,000	Microsatellite assay						mtDNA analysis		No. You can proceed to Q17								Whole blood	Ethanol							No. You can proceed to Q22
10572344454	212812543	2019-03-05 21:56:07	2019-03-05 22:10:32	Bachman’s Sparrow	southeastern US	Spring	Capillary									Lysis buffer	Car					No	101-1,000	Microsatellite assay			Gene expression			mtDNA analysis	Target enrichment	No. You can proceed to Q17								Whole blood		Queen's lysis buffer						No. You can proceed to Q22
10571196397	212812543	2019-03-05 15:11:21	2019-03-05 15:15:53	pied flycatcher		Spring	Capillary	Syringe			Fridge						Car					No	1,001-10,000	Microsatellite assay	SNP chip				Parasite DNA analysis			Yes, because of blood storage issues	Desiccation	Yes	limit sample size	1-25%	No	Maybe		Whole blood	Ethanol							No. You can proceed to Q22
10571170365	212812543	2019-03-05 15:00:28	2019-03-05 15:26:50	Hawaiian goose	Big Island Hawaii	Winter		Syringe		vial that has received a drop of heparin	Fridge	Centrifuge	Freezer -20°C	Freezer -80°C		Cooler with ice packs is brought in the field to store blood samples as they were collected	Car					No	<100 blood samples	Microsatellite assay		RAD sequencing					I am just about to start RadSeq. Micro satellites were done years ago.	Yes, because of blood storage issues	Coagulated blood samples.	No. You can proceed to Q14		0%	No	No		Whole blood						Direct freezing with no buffer (e.g. in freezer, liquid nitrogen, or dry ice)		No. You can proceed to Q22
10571135553	212812543	2019-03-05 14:44:02	2019-03-05 14:50:51	Field Sparrow, Spizella pusilla	Michigan, USA	Spring	Capillary								None		Car					No	101-1,000	Microsatellite assay					Parasite DNA analysis	mtDNA analysis		No. You can proceed to Q17							If it matters, I store DNA on FTA cards	Whole blood			FTA cards or other filter paper					No. You can proceed to Q22
10571071453	212812543	2019-03-05 14:15:41	2019-03-05 14:23:09	Ibycter americanus	French Guiana	Wet season	Capillary	Syringe		collected also on filter paper			Freezer -20°C						Airplane		helicopter	No	<100 blood samples							mtDNA analysis		No. You can proceed to Q17								Whole blood	Ethanol
10571051582	212812543	2019-03-05 14:06:09	2019-03-05 14:17:41	Blue tit	Edinburgh, Scotland	Spring	Capillary						Freezer -20°C				Car					No	> 10,000	Microsatellite assay								No. You can proceed to Q17								Whole blood							SET buffer (0.05M Tris, 0.15M NaCl, 0.001M EDTA)	No. You can proceed to Q22
10571039781	212812543	2019-03-05 14:00:24	2019-03-05 14:06:50	Great tit	Zurich, Switzerland	Spring	Capillary						Freezer -20°C								bike	No	1,001-10,000	Microsatellite assay	SNP chip				Parasite DNA analysis		Sexing	No. You can proceed to Q17								Whole blood	Ethanol							Yes	DNA - ethanol red blood cells - no preservation medium (just freezing)
10571021652	212812543	2019-03-05 13:50:52	2019-03-05 14:19:41	The collared flycatcher (Ficedula albicollis)	Gotland, Sweden	Spring	Capillary									I store DNA in alcohol in room temperature			Airplane			No	101-1,000	Microsatellite assay								Yes, because of blood storage issues		No. You can proceed to Q14		1-25%	No	No		Whole blood	Ethanol
10571003135	212812543	2019-03-05 13:40:13	2019-03-05 13:53:40	blue tit great tit	Quintos de Mora, Toledo, central Spain	Spring	Capillary								None		Car					No	1,001-10,000	Microsatellite assay								No. You can proceed to Q17							none	Whole blood	Ethanol		FTA cards or other filter paper					No. You can proceed to Q22
10570976232	212812543	2019-03-05 13:24:08	2019-03-05 13:45:42	blue tit	montpellier, france	Spring	Capillary				Fridge						Car					No	101-1,000			RAD sequencing						Yes, because of blood storage issues	Too much blood resulted in DNA degradation. Not enough blood was also an issue.	Maybe	less power	1-25%	Maybe	No		Whole blood		Queen's lysis buffer						No. You can proceed to Q22
10570775615	212812543	2019-03-05 11:09:43	2019-03-05 11:12:37																			Yes
10570632040	212812543	2019-03-05 09:26:27	2019-03-05 09:34:10	Eagles and marine seabirds	Scandinavia, Caribbean	Summer	Capillary	Syringe			Fridge						Car		Airplane			No	101-1,000	Microsatellite assay		RAD sequencing			Parasite DNA analysis	mtDNA analysis		Yes, because of blood storage issues	Blood in lysis buffer annoyingly clogs up, whether storing in fridge or freezer - difficult to handle downstream. DNA degradation in -20 freezers that don’t hold temperature well and/or opened frequently for other projects.	No. You can proceed to Q14		1-25%	No	No		Whole blood	Ethanol	Queen's lysis buffer						No. You can proceed to Q22
10569428345	212812543	2019-03-04 21:07:54	2019-03-04 21:11:16	Eastern Bluebird (Scalia sialis)	Oklahoma and Michigan, United States	Spring	Capillary				Fridge	Centrifuge		Freezer -80°C			Car					Yes	<100 blood samples	Microsatellite assay								Yes, because of blood storage issues	Blood cells were lysed so could not extract plasma from blood.	Maybe		25-50%	Maybe	Maybe
10568823252	212812543	2019-03-04 17:28:50	2019-03-04 17:38:06	Wood duck (Aix sponsa)	Woodland, California, USA	Spring				Puncture leg vein, collect droplet(s) on filter paper for later DNA extraction	Fridge						Car					No	1,001-10,000	Microsatellite assay		RAD sequencing						No. You can proceed to Q17							This method is primarily used to collect blood from ducklings for parentage analysis.	Whole blood			FTA cards or other filter paper					No. You can proceed to Q22
10568551460	212812543	2019-03-04 15:59:30	2019-03-04 16:05:34	Zonotrichia capensis	Atacama Desert, chile	Dry season	Capillary				Fridge	Centrifuge							Airplane	Courier		No	1,001-10,000				Gene expression				We collect for hormones mainly. Now sequencing the whole genome. We are gonna do gene expression later	No. You can proceed to Q17							My samples were taken every three months for years. The question about season doesn't include "year-round"
10568271827	212812543	2019-03-04 13:56:26	2019-03-04 14:04:42	Swainson's hawks	California, USA	Summer		Syringe				Centrifuge	Freezer -20°C			Cooler with ice or dry ice	Car			Courier		No	101-1,000	Microsatellite assay		RAD sequencing			Parasite DNA analysis			No. You can proceed to Q17								Red blood cells		Queen's lysis buffer				Direct freezing with no buffer (e.g. in freezer, liquid nitrogen, or dry ice)		Yes	If we have a specific project we will use lysis buffer. Otherwise we just freeze blood since this is a long-term (40-year) project.
10568246325	212812543	2019-03-04 13:42:00	2019-03-04 13:45:10	Anas platyrhynchos	Pennsylvania, US	Summer	Capillary	Syringe							None		Car					No	<100 blood samples	Microsatellite assay			Gene expression					No. You can proceed to Q17								Red blood cells							Heparin buffered tubes	No. You can proceed to Q22
10568143410	212812543	2019-03-04 12:37:57	2019-03-04 12:41:21	tree swallow	Ontario, Canada	Spring	Capillary				Fridge	Centrifuge	Freezer -20°C				Car					No	1,001-10,000						Parasite DNA analysis		genetic sexing	No. You can proceed to Q17								Red blood cells						Direct freezing with no buffer (e.g. in freezer, liquid nitrogen, or dry ice)		No. You can proceed to Q22
10568109602	212812543	2019-03-04 12:16:30	2019-03-04 12:22:02			Spring	Capillary					Centrifuge	Freezer -20°C				Car					No	101-1,000	Microsatellite assay					Parasite DNA analysis			No. You can proceed to Q17								Whole blood			FTA cards or other filter paper			Direct freezing with no buffer (e.g. in freezer, liquid nitrogen, or dry ice)		No. You can proceed to Q22
10529026408	212812543	2019-02-12 03:55:02	2019-02-14 00:36:04	Darwin's finches	Galapagos Islands-Ecuador	Wet season	Capillary								None				Airplane	Courier		No	101-1,000	Microsatellite assay	SNP chip	RAD sequencing			Parasite DNA analysis	mtDNA analysis		Yes, because of blood storage issues	Blood cards too much exogenous DNA on sample	No. You can proceed to Q14		25-50%	Maybe	Maybe		Whole blood	Ethanol	Queen's lysis buffer	FTA cards or other filter paper		RNAlater			Yes	alcohol and RNAlater for NGS blood cards and lysis buffer for mtDNA analysis
10515594669	212812543	2019-02-07 16:24:58	2019-02-07 16:50:31	Rock Dove (Columba livia)	Copenhagen, Denmark Several locations, Faroe Islands	Winter	Capillary	Syringe								Dry shipper			Airplane			No	<100 blood samples			RAD sequencing						No. You can proceed to Q17								Whole blood							PAXgene Blood DNA Tubes	No. You can proceed to Q22
10512706443	212812543	2019-02-06 15:02:07	2019-02-06 15:12:21	Charadrius plovers	Several places in China	Summer	Capillary						Freezer -20°C				Car	Train	Airplane			Yes	101-1,000	Microsatellite assay						mtDNA analysis		Yes, because of both blood and DNA storage issues	DNA degradation	Maybe	Reduce sample size	1-25%	No	No	No	Whole blood	Ethanol	Queen's lysis buffer	FTA cards or other filter paper		RNAlater			Yes	Sanger sequencing and whole genome resequencing：Ethanol，RNAseq：RNAlater
10512052392	212812543	2019-02-06 06:49:38	2019-02-06 07:41:58	broiler	Iraq and Kurdistan Region	Spring	Capillary						Freezer -20°C				Car					No	<100 blood samples				Gene expression							Maybe		1-25%	Yes	Maybe	i do not have any comment	Whole blood				TE buffer				Yes	immunology
10499406147	212812543	2019-01-30 20:58:00	2019-01-30 21:18:05	Blue tit (Cyanistes caeruleus)	Segovia, Spain	Spring	Capillary								None		Car					No	101-1,000						Parasite DNA analysis			No. You can proceed to Q17								Whole blood			FTA cards or other filter paper					No. You can proceed to Q22
10486526219	212812543	2019-01-24 10:22:07	2019-01-24 10:26:31	Calidris mauri	Vancouver, Canada	Spring	Capillary					Centrifuge	Freezer -20°C				Car					No	101-1,000								Isotope analysis, blood metabolites	No. You can proceed to Q17
10474939479	212812543	2019-01-18 10:03:40	2019-01-18 10:10:22	Whimbrel	Iceland	Summer	Capillary								None		Car					No	101-1,000									No. You can proceed to Q17								Whole blood	Ethanol							No. You can proceed to Q22
10472348117	212812543	2019-01-17 08:54:31	2019-01-17 09:13:08	White stork (Ciconia ciconia)	Poland	Summer		Syringe			Fridge		Freezer -20°C				Car	Train				No	101-1,000								PCR - sex identification	No. You can proceed to Q17							no	Whole blood						Direct freezing with no buffer (e.g. in freezer, liquid nitrogen, or dry ice)		No. You can proceed to Q22
10471566745	212812543	2019-01-16 22:53:50	2019-01-16 23:50:21	Falco peregrinus and Falco rusticolus	Thule, Greenland	Summer		Syringe			Fridge		Freezer -20°C						Airplane			Yes	101-1,000	Microsatellite assay		RAD sequencing				mtDNA analysis		No. You can proceed to Q17								Whole blood		Queen's lysis buffer	FTA cards or other filter paper					No. You can proceed to Q22
10470890504	212812543	2019-01-16 19:04:59	2019-01-16 19:12:46	sun parakeet (Aratinga solstitialis)	Region 9, Guyana	Dry season		Syringe							None					Courier		Yes	<100 blood samples		SNP chip							No. You can proceed to Q17								Whole blood			FTA cards or other filter paper					No. You can proceed to Q22
10470843608	212812543	2019-01-16 18:47:11	2019-01-16 18:53:08	Bahama Oriole	Andros, The Bahamas	Spring	Capillary						Freezer -20°C						Airplane			Yes	<100 blood samples							mtDNA analysis	ddRADseq and nuclear introns	No. You can proceed to Q17								Whole blood	Ethanol		FTA cards or other filter paper					No. You can proceed to Q22
10470773105	212812543	2019-01-16 18:21:27	2019-01-16 18:30:02	Northern and Wattled Jacanas (Jacana jacana, Jacana spinosa)	Panama, various farms	Wet season	Capillary				Fridge	Centrifuge	Freezer -20°C			Also, blood in buffer at room temperature and blood on FTA paper	Car		Airplane			No	101-1,000			RAD sequencing	Gene expression				Testosterone assays from plasma	No. You can proceed to Q17								Whole blood		Queen's lysis buffer	FTA cards or other filter paper					No. You can proceed to Q22
10470245575	212812543	2019-01-16 15:23:10	2019-01-16 15:57:22	Bearded reedling	Hungary, Hortobágy-Halastó	Spring	Capillary					Centrifuge	Freezer -20°C				Car	Train				No	1,001-10,000						Parasite DNA analysis			No. You can proceed to Q17							We had only a few samples (100) for genetic parasite DNA load, we are working mostly with hormone and we are using ELISA and RIA, but we did not have problem with the storage conditions.	Red blood cells						Direct freezing with no buffer (e.g. in freezer, liquid nitrogen, or dry ice)		No. You can proceed to Q22
10470244261	212812543	2019-01-16 15:22:35	2019-01-16 15:36:54	collared flycatcher	Pilis, Hungary	Spring	Capillary			using capillary but immediately put samples into 99.9% ethanol	Fridge						Car					No	1,001-10,000	Microsatellite assay					Parasite DNA analysis			No. You can proceed to Q17								Whole blood	Ethanol							No. You can proceed to Q22
10470149020	212812543	2019-01-16 14:46:08	2019-01-16 15:01:25	Acrocephalus sp.	Ócsa Bird Ringing Station, Central Hungary, Europe	Summer	Capillary	Syringe			Fridge						Car	Train				No	1,001-10,000								molecular sexing	No. You can proceed to Q17								Red blood cells	Ethanol							No. You can proceed to Q22
10470025562	212812543	2019-01-16 13:52:55	2019-01-16 13:57:53	Great-tailed grackle	Tempe, AZ, USA	Autumn	Capillary					Centrifuge		Freezer -80°C							by foot	No	<100 blood samples			RAD sequencing			Parasite DNA analysis			No. You can proceed to Q17								Whole blood							PAXgene, lysis buffer	Yes	RNA extraction - PAXgene DNA extraction - blood lysis buffer
10469833676	212812543	2019-01-16 12:00:43	2019-01-16 12:06:45	Passerines	Azores	Spring	Capillary						Freezer -20°C						Airplane			No	1,001-10,000						Parasite DNA analysis	mtDNA analysis		No. You can proceed to Q17								Whole blood	Ethanol							No. You can proceed to Q22
10469828899	212812543	2019-01-16 11:57:04	2019-01-16 12:12:39	Burhinus oedicnemus	mediterranean basin, included islands. North Africa, canarias islands	Spring		Syringe					Freezer -20°C				Car		Airplane	Courier		No	101-1,000	Microsatellite assay						mtDNA analysis			blood preserved in heparine	No. You can proceed to Q14		1-25%	No	No		Whole blood	Ethanol		FTA cards or other filter paper					No. You can proceed to Q22
10469744143	212812543	2019-01-16 11:00:00	2019-01-16 11:01:43															Train
10469743370	212812543	2019-01-16 10:59:02	2019-01-16 11:09:39	Great tit (Parus major)	Veszprém, Hungary	Spring		Syringe							None	We put the samples in a -20°C freezer every other day	Car					No	1,001-10,000	Microsatellite assay								No. You can proceed to Q17								Red blood cells	Ethanol	Queen's lysis buffer						No. You can proceed to Q22
10468523371	212812543	2019-01-15 22:41:25	2019-01-15 23:01:02	Linnet. Blue tit. Black bord ans others	Aflou, Algeria Liège, Belgium	Spring	Capillary	Syringe			Fridge		Freezer -20°C				Car					No	101-1,000	Microsatellite assay						mtDNA analysis		Yes, because of blood storage issues		No. You can proceed to Q14		1-25%	Maybe	Yes	No	Red blood cells	Ethanol							No. You can proceed to Q22
10467804288	212812543	2019-01-15 17:52:56	2019-01-15 18:50:30	reed warbler	SW Poland	Summer				a needle to bleed the bird and a pipette to collect blood	Fridge						Car					No	1,001-10,000	Microsatellite assay			Gene expression					Yes, but not sure what was the issue	I had little DNA in samples stored in a buffer (in contrast to those stored in ethanol)	Maybe	I had lower sample sizes	1-25%	No	No		Whole blood	Ethanol			TE buffer				No. You can proceed to Q22
10467388719	212812543	2019-01-15 15:36:58	2019-01-15 15:48:55	House Sparrow	Huelva, Cadiz and Seville provinces from the Andalucian comunity from Spain.	Summer		Syringe			Fridge	Centrifuge	Freezer -20°C	Freezer -80°C			Car					No	1,001-10,000						Parasite DNA analysis	mtDNA analysis		No. You can proceed to Q17								Red blood cells						Direct freezing with no buffer (e.g. in freezer, liquid nitrogen, or dry ice)		No. You can proceed to Q22
10467256467	212812543	2019-01-15 14:40:54	2019-01-15 14:58:43	Vultur gryphus	Central Argentina - Biomes: Puna, Monte, Chaco, Patagonia	Summer		Syringe		Molted feathers	Fridge	Centrifuge	Freezer -20°C	Freezer -80°C			Car		Airplane	Courier		No	101-1,000	Microsatellite assay						mtDNA analysis		No. You can proceed to Q17								Whole blood	Ethanol		FTA cards or other filter paper					No. You can proceed to Q22
10466912339	212812543	2019-01-15 10:46:11	2019-01-15 10:59:34	Tawny owl Strix aluco	Southern Finland	Spring	Capillary				Fridge	Centrifuge	Freezer -20°C	Freezer -80°C			Car					No	1,001-10,000		SNP chip				Parasite DNA analysis		qPCR for telomere quantification	No. You can proceed to Q17							No	Red blood cells	Ethanol							No. You can proceed to Q22
10466877604	212812543	2019-01-15 10:19:00	2019-01-15 10:28:05	Scolopacids, galliformes and passerines	Azores and mainland Portugal	Spring	Capillary	Syringe				Centrifuge				cooler			Airplane			No	<100 blood samples	Microsatellite assay						mtDNA analysis		No. You can proceed to Q17								Whole blood	Ethanol							No. You can proceed to Q22
10465451695	212812543	2019-01-14 19:22:40	2019-01-14 19:24:23	blue footed boobies	mexico	Winter	Capillary									buffer					bus	No	101-1,000	Microsatellite assay								No. You can proceed to Q17
10465253716	212812543	2019-01-14 18:07:18	2019-01-14 18:23:09	passerines; community study of avian malaria	Lake Krankesjön, Lund, Sweden	Summer	Capillary								None		Car					No	1,001-10,000						Parasite DNA analysis	mtDNA analysis	some samples used for sequence capture	No. You can proceed to Q17								Red blood cells							SET-buffer which is a type of TE-buffer	No. You can proceed to Q22
10465218979	212812543	2019-01-14 17:54:33	2019-01-14 18:04:17	Passerine and waterbirds	Kruger national park, South Africa and the surrounding settlements	Dry season	Capillary								None		Car					No	1,001-10,000			RAD sequencing			Parasite DNA analysis			No. You can proceed to Q17							No	Whole blood	Ethanol			TE buffer				No. You can proceed to Q22
10465026408	212812543	2019-01-14 16:42:57	2019-01-14 16:49:39	Waders/Shorebirds	Estuaries from Portugal, Spain, Morocco, Guinea-Bissau	Winter	Capillary								None		Car		Airplane			No	1,001-10,000			RAD sequencing			Parasite DNA analysis	mtDNA analysis		No. You can proceed to Q17		No. You can proceed to Q14		0%	No	No		Whole blood	Ethanol							No. You can proceed to Q22
10464643419	212812543	2019-01-14 13:49:48	2019-01-14 13:57:07	Mauritius parakeet	Mauritius	Summer	Capillary								None				Airplane			No	1,001-10,000	Microsatellite assay					Parasite DNA analysis	mtDNA analysis	qPCR, disease screening	No. You can proceed to Q17								Whole blood	Ethanol							No. You can proceed to Q22
10464602073	212812543	2019-01-14 13:20:24	2019-01-14 13:28:51	several species of passerines	Southwestern Sweden	Autumn	Capillary					Centrifuge	Freezer -20°C			thermosflask with ice	Car					No	101-1,000						Parasite DNA analysis			No. You can proceed to Q17								Red blood cells	Ethanol							No. You can proceed to Q22
10464591100	212812543	2019-01-14 13:13:27	2019-01-14 13:19:20	Great tit (Paris major) Blue tit (Cyanistes careuleus) Pied flycatchers (Ficedula hypoleuca)	Oslo, Norway	Summer	Capillary				Fridge						Car					No		Microsatellite assay								No. You can proceed to Q17										Queen's lysis buffer						No. You can proceed to Q22
10391888343	212812543	2018-12-03 10:51:52	2018-12-03 10:54:45	songbirds	France	Winter	Capillary								None		Car					Yes	101-1,000	Microsatellite assay					Parasite DNA analysis	mtDNA analysis		Yes, but not sure what was the issue								Red blood cells					RNAlater			Yes
10375703985	212812543	2018-11-26 14:14:08	2018-11-26 14:22:04	Volatinia jacarina	Brasilia, Brazil	Wet season	Capillary	Syringe			Fridge						Car					No	101-1,000	Microsatellite assay								No. You can proceed to Q17								Red blood cells	Ethanol	Queen's lysis buffer						No. You can proceed to Q22
10336831237	212812543	2018-11-09 03:46:39	2018-11-09 04:16:26	Superb fairy-wren (Malurus cyaneus)	Eucalyptus woodland, Canberra, Australia	Spring	Capillary	Syringe					Freezer -20°C				Car					No	> 10,000								Dart - a sequencing method that has some similarities to RADseq	Yes, because of both blood and DNA storage issues	Some material was compromised during past treatment for use in mutlilocus fingerprinting and micro satellite analysis. They include the use of restriction enzymes and freezer failure (OK for DNA, not so good for blood)	No. You can proceed to Q14						Whole blood	Ethanol			TE buffer				No. You can proceed to Q22	Over the course of 30 years we have tried and discarded some of the methods you describe. We would recommend against Queen's lysis buffer and FTA cards, We now store blood in 100% ethanol and extracted DNA in TE buffer
10331459157	212812543	2018-11-07 10:09:51	2018-11-07 10:19:08	Black-legged kittiwakes	Middleton island, Alaska, USA	Summer	Capillary	Syringe			Fridge	Centrifuge	Freezer -20°C						Airplane			No	1,001-10,000	Microsatellite assay							Illumina sequencing	Yes, but not sure what was the issue	We always store blood in Longmire buffer, and it works very well. However, in one year of the study, we didn't manage to get good DNA (several samples did not amplify). It might have been due to the storage buffer.	No. You can proceed to Q14		1-25%	No	No		Red blood cells							Longmire buffer (quite similar to queen's)	No. You can proceed to Q22
10328268348	212812543	2018-11-06 06:04:50	2018-11-06 06:07:42	Pied babblers	Kalahari Desert, South Africa	Summer	Capillary				Fridge						Car					No	1,001-10,000	Microsatellite assay								No. You can proceed to Q17		No. You can proceed to Q14		0%	No	No	We store ours in lysis buffer, it appears very reliable over years of storage	Whole blood		Queen's lysis buffer						No. You can proceed to Q22
10325927243	212812543	2018-11-05 12:06:04	2018-11-05 12:16:46	Bird community of a seasonally drt tropical forest in Brazil.	Manga municipality, Minas Gerais state, Brazil.	Dry season	Capillary								None		Car					No	101-1,000						Parasite DNA analysis			Yes, because of blood storage issues	Missidentification of samples.	No. You can proceed to Q14		1-25%	No	No		Whole blood	Ethanol							No. You can proceed to Q22
10322814587	212812543	2018-11-02 22:16:15	2018-11-02 22:33:09	Neotropical swifts - Streptoprocne zonaris, Cypseloides senex and C. fumigatus	Waterfalls from different regions in Brazil.	Wet season	Capillary			filter paper	Fridge		Freezer -20°C				Car		Airplane			Yes	101-1,000						Parasite DNA analysis			No. You can proceed to Q17		No. You can proceed to Q14	We were unable to sequencing new lineages of parasites.	0%	No	No			Ethanol		FTA cards or other filter paper
10319569763	212812543	2018-11-01 17:37:30	2018-11-01 17:49:45	sedge warbler	NIda valley, Poland	Spring	Capillary								None	fixed in 96% ethanol	Car					No	1,001-10,000	Microsatellite assay					Parasite DNA analysis		MHC sequencing using Miseq	No. You can proceed to Q17								Whole blood	Ethanol							No. You can proceed to Q22
10310017346	212812543	2018-10-29 11:59:35	2018-10-29 12:59:30	Black Sparrowhawk (Accipiter melanoleucus)	Cape Peninsula, South Africa	Spring	Capillary	Syringe				Centrifuge				Liquid Nitrogen canister	Car					Yes	101-1,000								Telomere length measurement (qPCR)	No. You can proceed to Q17								Whole blood	Ethanol					Direct freezing with no buffer (e.g. in freezer, liquid nitrogen, or dry ice)		No. You can proceed to Q22
10293215091	212812543	2018-10-21 09:00:01	2018-10-21 09:12:34	Spotless starling	Madrid, Spain	Spring		Syringe				Centrifuge	Freezer -20°C	Freezer -80°C			Car					No	101-1,000								telomere	Yes, because of blood storage issues		Yes	reduced repeatability in within individual telomere lenght	75-100%	Yes	Yes		Whole blood	Ethanol					Direct freezing with no buffer (e.g. in freezer, liquid nitrogen, or dry ice)		No. You can proceed to Q22
10291083779	212812543	2018-10-19 17:05:39	2018-10-19 17:10:12	Sialia mexicana	Tlaxcala, Mexico.	Wet season	Capillary	Syringe			Fridge						Car					No	101-1,000	Microsatellite assay								No. You can proceed to Q17								Red blood cells						Direct freezing with no buffer (e.g. in freezer, liquid nitrogen, or dry ice)		No. You can proceed to Q22
10291019641	212812543	2018-10-19 16:40:06	2018-10-19 16:55:25	greater flamingo	Camargue, southern France	Summer	Capillary						Freezer -20°C									No	101-1,000								MHC	No. You can proceed to Q17		No. You can proceed to Q14		0%	No	No		Whole blood				TE buffer	RNAlater			No. You can proceed to Q22
10290530270	212812543	2018-10-19 13:23:47	2018-10-19 13:28:48	pied flycatcher	La Hiruela, Madrid, Spain	Spring	Capillary								None		Car					No	> 10,000	Microsatellite assay	SNP chip							No. You can proceed to Q17								Whole blood	Ethanol							No. You can proceed to Q22
10290408718	212812543	2018-10-19 12:10:56	2018-10-19 12:16:16	Sturnus unicolor	Soto del Real, Spain	Spring		Syringe				Centrifuge	Freezer -20°C	Freezer -80°C		Cool bag in the field	Car					No	1,001-10,000	Microsatellite assay	SNP chip		Gene expression		Parasite DNA analysis		Telomeres	Yes, because of blood storage issues	Damage to telomeres at different temperatures of storage (ambient vs freezer) and different buffers (ethanol vs. buffer or dry pellet)	Yes	Inconsistent estimates of telomere length	75-100%	Yes	Yes		Whole blood	Ethanol				RNAlater			Yes	RNAlater for RNA, ethanol for DNA
10280050557	212812543	2018-10-15 15:20:21	2018-10-15 15:45:25	King penguins Common starlings Zebra finches	Crozet Island Vancouver Strasbourg	Summer	Capillary		Microvette		Fridge	Centrifuge	Freezer -20°C	Freezer -80°C					Airplane			Yes	101-1,000								qPCR telomere length	Yes, because of blood storage issues	Melting and degradation of DNA	Yes	Bad quality of qPCR amplification Unreliability of the final evaluation of telomere measurements (low repeatability, large variance)	1-25%	Yes	Yes		Red blood cells	Ethanol					Direct freezing with no buffer (e.g. in freezer, liquid nitrogen, or dry ice)		No. You can proceed to Q22
10279563581	212812543	2018-10-15 11:26:45	2018-10-15 11:32:28	White-winged Snowfinch	Switzerland, Alps																		101-1,000	Microsatellite assay							not yet so sure, but something that allows sex determination and pedigree from SALIVARY SAMPLES		It is my first DNA analyses, therefore, I do not have any experience						I am sorry for starting the survey. I d onot use blood samples, but salivary samples and it is my first DNA analyses, thus I do not have any experience to share.
10277713113	212812543	2018-10-13 21:02:40	2018-10-13 21:06:53	Fairy-wren	Australia - various	Summer	Capillary								None		Car		Airplane			No	101-1,000	Microsatellite assay	SNP chip							No. You can proceed to Q17								Whole blood	Ethanol							No. You can proceed to Q22
10277123960	212812543	2018-10-13 11:42:16	2018-10-13 12:02:00	Parus major	Collserola Park, Barcelona, Spain	Spring		Syringe						Freezer -80°C		Freezer -40•C; Alcohol	Car					No	1,001-10,000	Microsatellite assay	SNP chip			Methylation assay	Parasite DNA analysis		Genomic	No. You can proceed to Q17								Whole blood	Ethanol						And freezing -40	No. You can proceed to Q22
10275276155	212812543	2018-10-12 14:40:26	2018-10-12 14:54:07	mallard	Camargue, France	Winter	Capillary	Syringe			Fridge						Car					No	<100 blood samples	Microsatellite assay	SNP chip							No. You can proceed to Q17								Whole blood
10274817074	212812543	2018-10-12 10:58:18	2018-10-12 11:05:08	Great tit (Parus major)	the Aelmoeseneie forest, Gontrode, Belgium (50.975, 3.799)	Spring	Capillary								None		Car					No	<100 blood samples						Parasite DNA analysis			No. You can proceed to Q17								Whole blood						Direct freezing with no buffer (e.g. in freezer, liquid nitrogen, or dry ice)		No. You can proceed to Q22
10274762710	212812543	2018-10-12 10:24:13	2018-10-12 10:31:42	Zosterops and others passerine	La Réunion island, Indean ocean	Dry season	Capillary								None		Car		Airplane			No	101-1,000								Full genome sequencing (shot gun, Ilumina)	No. You can proceed to Q17								Whole blood	Ethanol							No. You can proceed to Q22
10274631374	212812543	2018-10-12 09:01:58	2018-10-12 09:28:12	Parus Major, Cyanistes caeruleus, Sturnus Vulgaris,	St Léon, 25 Km South of Toulouse France	Spring	Capillary				Fridge	Centrifuge		Freezer -80°C		Cooler (with ice) to keep samples cold in the field	Car					No	101-1,000	Microsatellite assay					Parasite DNA analysis			No. You can proceed to Q17								Red blood cells	Ethanol	Queen's lysis buffer				Direct freezing with no buffer (e.g. in freezer, liquid nitrogen, or dry ice)		No. You can proceed to Q22
10274578733	212812543	2018-10-12 08:28:08	2018-10-12 08:36:51	All bird species		Dry season	Capillary						Freezer -20°C						Airplane			No	1,001-10,000	Microsatellite assay	SNP chip	RAD sequencing			Parasite DNA analysis	mtDNA analysis	Whole Genome sequencing	Yes, but not sure what was the issue	Problems with quantity of DNA or extractions (which i attributed to the buffer)	No. You can proceed to Q14	Reduce the use of a very few samples	1-25%	Maybe	No		Whole blood	Ethanol	Queen's lysis buffer			RNAlater	Direct freezing with no buffer (e.g. in freezer, liquid nitrogen, or dry ice)	Avian Preservation System Buffer (not used since 2006)	No. You can proceed to Q22	Whenever possible i used RNAlater
10274040551	212812543	2018-10-12 01:13:46	2018-10-12 01:23:49	Hihi - stitchbird (Notiomystis cincta)	Tiritiri Matangi Island, Hauraki Gulf, New Zealand	Spring	Capillary						Freezer -20°C								a short boat trip - ~2 hours	No	1,001-10,000	Microsatellite assay	SNP chip	RAD sequencing						Yes, because of blood storage issues	we add ethanol to the blood samples, in some years I think not enough ethanol had been added, so the samples degraded a little	Maybe	we try hard to be cautious - for example we try up to 3 extractions for microsats, but if these don't work we discard the individual. Some poor samples may genotype at a few microsats and so we'd tend to take incomplete data that perhaps isn't the best quality.	1-25%	No	No		Whole blood	Ethanol							No. You can proceed to Q22
10273372099	212812543	2018-10-11 19:52:46	2018-10-11 20:00:12	Blackcap, Sylvia atricapilla	Corsica France, Orsay, France	Spring	Capillary									cooler	Car					No	<100 blood samples	Microsatellite assay								No. You can proceed to Q17								Whole blood							EDTA	No. You can proceed to Q22
10272955942	212812543	2018-10-11 17:12:06	2018-10-11 17:22:33	Blue tits	Schoten, Antwerp, Belgium	Spring			Microvette			Centrifuge	Freezer -20°C				Car					No	1,001-10,000		SNP chip							No. You can proceed to Q17								Red blood cells						Direct freezing with no buffer (e.g. in freezer, liquid nitrogen, or dry ice)		No. You can proceed to Q22
10272639102	212812543	2018-10-11 15:23:06	2018-10-11 15:30:24	Waterbirds of the Inner Nger Delta, Mali, including: Anas querquedula Dendrocygna viduata Plegadis falcinellus Quelea quelea Porphyrio porphyrio Philomachus pugnax	Inner Niger Delta, Mali	Dry season		Syringe				Centrifuge				Liquid nitrogen	Car					No	101-1,000								No genetic analyses performed, serological testing for avian influenza viruses	No. You can proceed to Q17							Publication associated with this field work: https://onlinelibrary.wiley.com/doi/full/10.1111/j.1750-2659.2011.00314.x							Direct freezing with no buffer (e.g. in freezer, liquid nitrogen, or dry ice)		No. You can proceed to Q22
10272626194	212812543	2018-10-11 15:18:08	2018-10-11 15:23:56	streptopelia turtur	France - whole country	Spring	Capillary									FTA cards	Car					No	101-1,000								molecular sexing	No. You can proceed to Q17								Red blood cells			FTA cards or other filter paper					No. You can proceed to Q22
10272589696	212812543	2018-10-11 15:03:02	2018-10-11 15:10:41	passerine species	France, camargue	Summer		Syringe				Centrifuge				cooler box	Car					No	1,001-10,000								serology	No. You can proceed to Q17		No. You can proceed to Q14
10272503689	212812543	2018-10-11 14:31:23	2018-10-12 09:27:05	chicken	Technical Institute Paris, Lyon, France	Summer		Syringe			Fridge						Car					Yes	1,001-10,000		SNP chip	RAD sequencing				mtDNA analysis		Yes, because of both blood and DNA storage issues	Identification's problem	Maybe	less data (data were deleted)	1-25%	No	No	This research is on local chicken breeds, not wild animals	Red blood cells							EDTA to avoid coagulation before treatment	No. You can proceed to Q22
10272304054	212812543	2018-10-11 13:09:54	2018-10-11 13:16:04	Passer domesticus, Pycnonotus leucotis, Spilopelia senegalensis, Stretopelia decaocoto, Columba livia, Francolinus pondicerianus	United Arab Emirates			Syringe			Fridge	Centrifuge	Freezer -20°C							Courier		No	1,001-10,000								Serology															Direct freezing with no buffer (e.g. in freezer, liquid nitrogen, or dry ice)
10272155533	212812543	2018-10-11 11:55:23	2018-10-11 12:04:10	Magpies (Pica pica)	Camargue (Southern France)	Autumn		Syringe				Centrifuge		Freezer -80°C			Car			Courier		No	<100 blood samples						Parasite DNA analysis		Specific antibiodies	No. You can proceed to Q17								Whole blood						Direct freezing with no buffer (e.g. in freezer, liquid nitrogen, or dry ice)		No. You can proceed to Q22
10272079795	212812543	2018-10-11 11:10:13	2018-10-11 11:18:59	woodcock	Brittany, France	Winter				not yet started, we 've thought using syringe			Freezer -20°C			not yet started, we thought "carbonic ice" or "nitrogen liquid" when on field and then -20°C	Car					No	<100 blood samples				Gene expression	Methylation assay				No. You can proceed to Q17
10272040353	212812543	2018-10-11 10:40:42	2018-10-11 11:12:17	Turdus merula	Szczecin, Poland	Spring	Capillary				Fridge	Centrifuge		Freezer -80°C			Car			Courier		No	101-1,000					Methylation assay												Red blood cells								No. You can proceed to Q22
10272018276	212812543	2018-10-11 10:29:49	2018-10-11 10:36:52	Urban Pigeons Columba livia	Paris, France	Spring		Syringe	Microvette			Centrifuge	Freezer -20°C				Car					No	101-1,000	Microsatellite assay								Yes, but not sure what was the issue	It wasdifficult to extract DNA from some few samples (<1%) but not sure why. Likely temperature durng transportation by car.	No. You can proceed to Q14			No	No		Red blood cells						Direct freezing with no buffer (e.g. in freezer, liquid nitrogen, or dry ice)		Yes	RNA later for gene expression analyses, but not included in this project.
10271958893	212812543	2018-10-11 09:49:55	2018-10-11 09:59:06	Black-legged kittiwake Rissa tridactyla	Polar regions of the northern hemisphere	Summer		Syringe				Centrifuge	Freezer -20°C						Airplane			Yes	101-1,000	Microsatellite assay						mtDNA analysis		No. You can proceed to Q17								Red blood cells				TE buffer				No. You can proceed to Q22
10271958670	212812543	2018-10-11 09:49:52	2018-10-11 10:04:50	Alpine swift	Various colonies in Western Switzerland	Summer			Microvette			Centrifuge	Freezer -20°C				Car	Train	Airplane	Courier		No	1,001-10,000	Microsatellite assay							Telomeres, sexing	No. You can proceed to Q17								Whole blood			FTA cards or other filter paper			Direct freezing with no buffer (e.g. in freezer, liquid nitrogen, or dry ice)		Yes	Direct freezing for telomere analysis and future analysis of gene expression FTA card for microstatelittes
10271932637	212812543	2018-10-11 09:30:24	2018-10-11 09:46:23	Collared flycatchers	Gotland island, Sweden	Spring	Capillary		Microvette			Centrifuge		Freezer -80°C		Cool box with gel packs during the field day	Car		Airplane	Courier		Yes	1,001-10,000								Telomere length (through qPCR)	Yes, because of both blood and DNA storage issues	Blood storage : samples collected before my arrival had been lost (found again, but too late for my project) DNA storage : samples stayed too long at customs and unfroze	Yes	Lost samples : reduced sample size, no longitudinal data. Unfrozen DNA samples were too corrupted for qPCR analysis, so in the end, reduced sample size and longitudinal data.	50-75%	Maybe	Yes		Red blood cells						Direct freezing with no buffer (e.g. in freezer, liquid nitrogen, or dry ice)		No. You can proceed to Q22
10271892516	212812543	2018-10-11 09:06:26	2018-10-11 09:21:24	There are several bird species: Cory's shearwater Calonectris borealis, Bulwer's petrel Bulweria bulwerii, Monteiro's strorm-petrel Hydrobates monteiroi	Azores archipelago, Portugal	Summer	Capillary								None				Airplane			No	101-1,000								Bulwer's petrel: mtDNA ; all species: molecular sexing and microsatellites	Yes, but not sure what was the issue	I had problems with only two Bulwer's petrel samples (out of 165), for which I did not manage to extract DNA.	No. You can proceed to Q14		1-25%	No	No	No	Whole blood	Ethanol	Queen's lysis buffer						No. You can proceed to Q22
10271865615	212812543	2018-10-11 08:49:14	2018-10-11 09:03:55	Chlamydotis macqueenii (Asian Houbara bustard)	United Arab Emirates; Kazakhstan; Uzbekistan; China; Mongolia	Spring		Syringe			Fridge						Car		Airplane	Courier		Yes	> 10,000	Microsatellite assay						mtDNA analysis	Molecular sexing; Whole genome sequencing	Yes, because of blood storage issues	We had issue to perform whole genome sequencing from blood samples stored on FTA cards. They generated significantly less DNA and less pair-ended reads (77 millions vs. up to 215 millions with blood preserved in ethanol). Furthermore, we were not able to generate mate pair libraries out of it because of the lack of DNA available.	No. You can proceed to Q14		1-25%	No	No		Whole blood	Ethanol		FTA cards or other filter paper					No. You can proceed to Q22
10271839563	212812543	2018-10-11 08:28:00	2018-10-11 08:48:59	Chlamydotis undulata undulata (North African Houbara Bustard)	South Eastern part of Morocco (i.e. Oriental Morocco)	Spring		Syringe			Fridge						Car					No	> 10,000	Microsatellite assay						mtDNA analysis	Molecular sexing; Whole genome sequencing	Yes, because of blood storage issues	Ethanol evaporation for few blood samples. The issue was corrected simply by using Eppendorf safe-lock 2ml tubes	No. You can proceed to Q14		1-25%	No	No		Whole blood	Ethanol		FTA cards or other filter paper					No. You can proceed to Q22
10271774541	212812543	2018-10-11 07:39:19	2018-10-11 07:44:35	Adélie penguin	Dumont d'urville, Adélie Land	Summer		Syringe				Centrifuge	Freezer -20°C								Ship	No	101-1,000								Telomere length	No. You can proceed to Q17								Red blood cells						Direct freezing with no buffer (e.g. in freezer, liquid nitrogen, or dry ice)		No. You can proceed to Q22
10271725090	212812543	2018-10-11 06:57:22	2018-10-11 07:03:07	Pied flycatcher	Finland	Spring	Capillary				Fridge	Centrifuge		Freezer -80°C			Car					No	101-1,000								Telomeres	No. You can proceed to Q17								Red blood cells						Direct freezing with no buffer (e.g. in freezer, liquid nitrogen, or dry ice)		No. You can proceed to Q22
10271680391	212812543	2018-10-11 06:18:03	2018-10-11 06:26:20	Adelie penguin (Pygoscelis adeliae)	Pointe Geologie Achipelago, Antarctica	Summer		Syringe				Centrifuge	Freezer -20°C								Special transportation by the French polar institute at -20C. Antarctic station to my lab. May take several months.	No	101-1,000								Telomere measurement by quantitative PCR	No. You can proceed to Q17							I am not in charge of conducting the analyses, we have a suite of engineers and technicians who do the lab part.	Red blood cells						Direct freezing with no buffer (e.g. in freezer, liquid nitrogen, or dry ice)		No. You can proceed to Q22
10270984541	212812543	2018-10-10 22:40:43	2018-10-10 22:47:56	Thick-billed murre Common murre	Gull Island, Witless Bay, NL Gannet Islands Ecological Reserve, NL	Summer		Syringe					Freezer -20°C						Airplane	Courier		No	101-1,000			RAD sequencing						No. You can proceed to Q17							n/a	Whole blood	Ethanol		FTA cards or other filter paper					No. You can proceed to Q22
10270921079	212812543	2018-10-10 22:11:02	2018-10-10 22:18:42	Parus major	Gotland island, Sweden	Spring	Capillary						Freezer -20°C						Airplane			Yes	101-1,000	Microsatellite assay								No. You can proceed to Q17								Whole blood				TE buffer				No. You can proceed to Q22
10270686099	212812543	2018-10-10 20:38:35	2018-10-10 20:41:59	All species	South Africa, Cameroon, Vietna
10270680015	212812543	2018-10-10 20:36:16	2018-10-10 20:41:07	Columba livia	Paris France	Spring				ependorf with buffer					None		Car					No	101-1,000	Microsatellite assay								No. You can proceed to Q17								Whole blood							PBS + EDTA (3% v/v)	No. You can proceed to Q22
10270364631	212812543	2018-10-10 18:41:12	2018-10-10 18:43:03																																		Maybe
10270216281	212812543	2018-10-10 17:50:34	2018-10-12 07:51:16	milvus milvus	France - Franhce-Comté, Auvergne, Corse, Champagne-Ardennes	Spring				monovette 2.7 ml avec héparine de lithium + aiguille 25G	Fridge	Centrifuge	Freezer -20°C	Freezer -80°C			Car			Courier		Yes	101-1,000						Parasite DNA analysis		telomere length	Yes, because of blood storage issues	l'anticoagulant utilisé peut poser des problèmes de PCR	No. You can proceed to Q14		0%	No	No	no	Whole blood						Direct freezing with no buffer (e.g. in freezer, liquid nitrogen, or dry ice)		No. You can proceed to Q22
10270171415	212812543	2018-10-10 17:35:19	2018-10-10 17:51:07	Thick-billed murre (Uria lomvia)	Coats Island, Nunavut, Canada	Summer	Capillary	Syringe							None				Airplane	Courier		Yes	1,001-10,000			RAD sequencing					PCR	Yes, because of blood storage issues	Some filter paper samples were stored at room temperature for many years, which degraded the DNA	Maybe	It reduced sample size and therefore our statistical power	25-50%	Maybe	Maybe		Whole blood	Ethanol		FTA cards or other filter paper					No. You can proceed to Q22
10270121532	212812543	2018-10-10 17:16:57	2018-10-10 17:30:57	black grouse	Central Finland, Finland	Spring	Capillary	Syringe			Fridge	Centrifuge	Freezer -20°C	Freezer -80°C			Car					No	1,001-10,000	Microsatellite assay				Methylation assay	Parasite DNA analysis			No. You can proceed to Q17							No - we split samples and store in multiple different ways.	Red blood cells	Ethanol							No. You can proceed to Q22
10270117050	212812543	2018-10-10 17:15:54	2018-10-10 17:34:27	Black-legged kittiwake (Rissa tridactyla)	Middleton Island, Alaska, USA	Summer	Capillary	Syringe			Fridge	Centrifuge	Freezer -20°C						Airplane			Yes	1,001-10,000	Microsatellite assay							PCR	No. You can proceed to Q17								Whole blood	Ethanol	Queen's lysis buffer						No. You can proceed to Q22
10270087510	212812543	2018-10-10 17:06:07	2018-10-10 17:19:14	Corncrake Crex crex	15 populations in 12 countries. Below are the approximate coordinates of each site: Country Longitude Latitude Belarus 24.73 52.66 Czech Republic 16.49 50.24 France -0.51 47.58 Germany 14.00 53.00 Hungary 20.61 48.39 Italy 12.00 46.00 Latvia 23.67 56.71 Poland [east] 23.23 52.59 Poland [north] 20.40 54.31 Poland [south] 22.06 49.29 Romania 25.10 46.60 Russia 39.16 55.87 Sweden [Continent] 15.00 6…	Spring	Capillary								None		Car		Airplane	Courier		No	101-1,000	Microsatellite assay					Parasite DNA analysis			No. You can proceed to Q17								Red blood cells	Ethanol							No. You can proceed to Q22
10270070883	212812543	2018-10-10 17:00:47	2018-10-10 17:06:22	Ivory Gull (Pagophila eburnea	Greenland	Summer		Syringe				Centrifuge	Freezer -20°C						Airplane			No	<100 blood samples	Microsatellite assay		RAD sequencing				mtDNA analysis		No. You can proceed to Q17								Whole blood	Ethanol							No. You can proceed to Q22
10269389861	212812543	2018-10-10 12:37:18	2018-10-10 12:56:40	Blue tit Great tit	South of France + Corsica, France	Spring	Capillary				Fridge		Freezer -20°C				Car					No	> 10,000	Microsatellite assay		RAD sequencing			Parasite DNA analysis			Yes, because of blood storage issues	Storage of blood on paper filter during 5 years, sufficient for microsatellite analyses but too degraded for next-generation sequencing	Maybe	Because we had to ignore 5 years of blood collection and this reduced the number of samples that were available	1-25%	Maybe	Maybe		Whole blood	Ethanol	Queen's lysis buffer					filter paper	Yes	We usually use Queen's buffer but collect in ethanol when asked by colleagues (e.g. for great tit HAPMAP project or for heavy metal analyses this year)
10268490910	212812543	2018-10-10 01:03:59	2018-10-10 01:21:22	Red-winged blackbird	Ontario, Canada	Spring	Capillary				Fridge	Centrifuge	Freezer -20°C				Car					Yes	1,001-10,000						Parasite DNA analysis		Fragment analysis for sexing	No. You can proceed to Q17								Whole blood						Direct freezing with no buffer (e.g. in freezer, liquid nitrogen, or dry ice)		No. You can proceed to Q22
10267712076	212812543	2018-10-09 18:57:33	2018-10-09 19:03:38	Silvereye (Zosterops lateralis)	Various locations across South Pacific: Australia, New Zealand, New Caledonia, French Polynesia, Vanuatu	Autumn	Capillary								None				Airplane	Courier		No	1,001-10,000	Microsatellite assay		RAD sequencing			Parasite DNA analysis			No. You can proceed to Q17								Whole blood		Queen's lysis buffer						No. You can proceed to Q22
10266609435	212812543	2018-10-09 11:25:05	2018-10-09 11:39:24	Marsh Tit (Poecile palustris)	UK (Monks Wood & Wytham Woods)	Spring	Capillary									Whatman FTA Classic cards, see Broughton et al. 2018, J Ornithol. 159: 593-596, stored in glass jar containing silica gel to reduce air moisture	Car					No	101-1,000	Microsatellite assay							genetic sexing	Yes, but not sure what was the issue	unable to determine sex on a few birds, maybe due to sample decay during storage over 8 years	No. You can proceed to Q14		1-25%	No	No		Whole blood			FTA cards or other filter paper					No. You can proceed to Q22	cost and convenience, especially convenience in the field
10252502143	212812543	2018-10-02 15:18:10	2018-10-02 15:30:54	great tit	Puszcza Niepołomicka, Poland	Summer	Capillary								None		Car					No	101-1,000								haemagglutination test, molecular sexing	Yes, because of blood storage issues	evaporation of storage medium (ethanol)	Maybe	lower sample size and inconclusive result	1-25%	Maybe	Maybe		Red blood cells	Ethanol							No. You can proceed to Q22
10252197789	212812543	2018-10-02 13:00:41	2018-10-02 13:12:46			Spring																			SNP chip	RAD sequencing		Methylation assay													Ethanol
10155794728	212812543	2018-08-10 23:41:31	2018-08-10 23:47:33	American Kestrels	Idaho, USA	Spring		Syringe			Fridge	Centrifuge	Freezer -20°C	Freezer -80°C			Car					No	101-1,000	Microsatellite assay	SNP chip	RAD sequencing						No. You can proceed to Q17								Whole blood		Queen's lysis buffer						No. You can proceed to Q22
10155495833	212812543	2018-08-10 20:15:25	2018-08-10 20:29:05	sourthern crested-carcara and other raptors	Porto Alegre, Rio Grande do Sul, Brasil	Winter		Syringe			Fridge	Centrifuge	Freezer -20°C				Car					No	101-1,000						Parasite DNA analysis			Yes, because of blood storage issues	samples stored for too long time became hemolyzed	Yes	not being sure if the result was affected by the hemolysed sample	1-25%	Maybe	Maybe		Red blood cells						Direct freezing with no buffer (e.g. in freezer, liquid nitrogen, or dry ice)		No. You can proceed to Q22
10154987991	212812543	2018-08-10 15:28:17	2018-08-10 15:39:06	Red-eyed Vireo	Hemlock Biological Research Station Cambridge Springs, PA USA	Spring	Capillary								None		Car					No	101-1,000	Microsatellite assay					Parasite DNA analysis	mtDNA analysis		No. You can proceed to Q17								Whole blood							Longmire lysis buffer	No. You can proceed to Q22
10153933979	212812543	2018-08-09 23:49:52	2018-08-09 23:59:11	Ocellated Turkey	Belize (Northwest of country)	Spring		Syringe					Freezer -20°C							Courier		No	<100 blood samples			RAD sequencing			Parasite DNA analysis			No. You can proceed to Q17							phenol-chloroform DNA isolation was necessary to get sufficient DNA quality for NGS	Whole blood	Ethanol							No. You can proceed to Q22
10153820455	212812543	2018-08-09 22:28:45	2018-08-09 22:36:04	Red-winged Blackbird	Newark Road Prairie, Rock County, Wisconsin, USA	Spring	Capillary							Freezer -80°C			Car					No	<100 blood samples				Gene expression					No. You can proceed to Q17								Red blood cells		Queen's lysis buffer						Yes	Samples in Queen's lysis buffer were split in half
10153786987	212812543	2018-08-09 22:07:44	2018-08-09 22:14:12	Florida scrub-jay	Venus, FL, USA	Spring	Capillary				Fridge	Centrifuge	Freezer -20°C			ice packs for temporary storage	Car					No	1,001-10,000									No. You can proceed to Q17								Red blood cells	Ethanol							No. You can proceed to Q22
10153767370	212812543	2018-08-09 21:58:35	2018-08-09 22:10:46	Northern Cardinal	Gwinnett County, GA, USA	Wet season	Capillary				Fridge	Centrifuge	Freezer -20°C				Car					No	101-1,000						Parasite DNA analysis	mtDNA analysis		No. You can proceed to Q17								Whole blood						Direct freezing with no buffer (e.g. in freezer, liquid nitrogen, or dry ice)	PBS buffer	No. You can proceed to Q22
10153746369	212812543	2018-08-09 21:46:51	2018-08-09 22:05:39	Columba livia, and some other columbid species	Utah pigeon club shows (Salt Lake City, UT), pigeon breeder houses/lofts (Salt Lake City, Murray, Logan, Castle Dale, UT), Sebastapol CA, Pittsberg KA, Color country show (Hurricane, UT). All locations in USA	Autumn	Capillary			Collect blood drops directly into EDTA-containing tubes ("scooped" without using capillaries)						While at shows or breeder houses we use: styrofoam coolers with dry ice, EDTA tubes, 27G needles, sharps containers, blood stopper, stickers to label tubes, tube racks, capillary tubes	Car					No	1,001-10,000	Microsatellite assay							whole genome re-sequencing (Illumina, mostly 150 bp insert libraries), Sanger sequencing, Taqman assays for SNPs and CNVs	No. You can proceed to Q17							We sometimes have problems with DNA extracted from feathers, but never have problems with blood. The longest that blood has been in transport is 3 days. Usually blood is back in the lab in 1 day.	Whole blood						Direct freezing with no buffer (e.g. in freezer, liquid nitrogen, or dry ice)	Frozen directly (on dry ice, then stored at -80C) in EDTA tubes	No. You can proceed to Q22
10153730783	212812543	2018-08-09 21:38:47	2018-08-09 21:44:20	Seaside Sparrow	Seaside Sparrow range-wide	Summer	Capillary								None		Car					No	101-1,000	Microsatellite assay						mtDNA analysis		No. You can proceed to Q17								Whole blood		Queen's lysis buffer						No. You can proceed to Q22
10153718385	212812543	2018-08-09 21:32:10	2018-08-09 21:34:45	bank, barn, cliff and tree swallows	new brunswick and nova scotia canada	Spring	Capillary								None		Car					No	101-1,000								qPCR	No. You can proceed to Q17								Whole blood			FTA cards or other filter paper					No. You can proceed to Q22
10153712013	212812543	2018-08-09 21:28:38	2018-08-09 21:33:52	American kestrel	Merced County, CA	Spring		Syringe				Centrifuge				Cooler	Car					No	101-1,000								Selenium analyses	No. You can proceed to Q17		No. You can proceed to Q14		0%	No	No		Whole blood						Direct freezing with no buffer (e.g. in freezer, liquid nitrogen, or dry ice)		No. You can proceed to Q22
10129188206	212812543	2018-07-25 16:00:30	2018-07-25 16:08:02	multiple falcon, passerine and shorebird species	Greenland	Summer	Capillary	Syringe			Fridge		Freezer -20°C		None				Airplane			Yes	1,001-10,000	Microsatellite assay		RAD sequencing				mtDNA analysis	whole genome sequencing	No. You can proceed to Q17								Whole blood		Queen's lysis buffer	FTA cards or other filter paper					No. You can proceed to Q22
10120152324	212812543	2018-07-19 16:19:11	2018-07-19 16:28:27	Mallard duck (Anas platyrhynchos)	Ottenby, Sweden	Autumn		Syringe					Freezer -20°C				Car					No	1,001-10,000				Gene expression		Parasite DNA analysis		Sanger sequencing	No. You can proceed to Q17								Whole blood	Ethanol				RNAlater		SET buffer (Sodium chloride, EDTA, Tris)	Yes	RNAlater for samples collected for RNA extraction.
10119942237	212812543	2018-07-19 14:31:39	2018-07-19 14:41:20	Mainly blackcaps Sylvia atricapilla, but we take blood samples of all 'bycatch' birds	Spain, all around the country	Summer		Syringe							None		Car					No	1,001-10,000	Microsatellite assay					Parasite DNA analysis	mtDNA analysis	Nuclear DNA	No. You can proceed to Q17								Whole blood	Ethanol							No. You can proceed to Q22
10113234631	212812543	2018-07-16 15:37:54	2018-07-16 15:43:12	Columba livia	Northeastern United States		Capillary								None		Car					No	101-1,000			RAD sequencing														Red blood cells		Queen's lysis buffer			RNAlater			No. You can proceed to Q22
10110910449	212812543	2018-07-13 22:10:35	2018-07-13 23:53:02	Great tit (Parus major)	Milan city, Italy. Lisbon city, Italy. Madrid city, Spain	Spring		Syringe			Fridge					SET Buffer	Car		Airplane			Yes	101-1,000		SNP chip							Yes, because of blood storage issues	Salt carry over	No. You can proceed to Q14		1-25%	Maybe	No	No	Whole blood							SET Buffer	No. You can proceed to Q22
10110656921	212812543	2018-07-13 20:18:16	2018-07-13 20:25:47	2 species and their hybrids, as I study hybridization: Black-capped chickadees, Carolina chickadees, and hybrid chickadees	Southeastern Pennyslvania, USA	Spring	Capillary					Centrifuge		Freezer -80°C			Car					Yes	101-1,000							mtDNA analysis	PCR-RFLP, UCE sequencing	Yes, because of blood storage issues	Originally, we stored blood in lysis buffer, but we had a very hard time getting good concentrations of DNA when we extracted. Therefore, we switched to collecting whole blood and freezing immediately on dry ice.	No. You can proceed to Q14		1-25%	No	No		Whole blood						Direct freezing with no buffer (e.g. in freezer, liquid nitrogen, or dry ice)		No. You can proceed to Q22
10110258085	212812543	2018-07-13 16:23:19	2018-07-13 16:25:46	Eastern bluebird	Hattiesburg, Mississippi, USA	Summer	Capillary				Fridge	Centrifuge		Freezer -80°C			Car				In a cooler with multiple ice packs	No	101-1,000								None yet	No. You can proceed to Q17							No
10110245499	212812543	2018-07-13 16:16:30	2018-07-13 16:28:56	Blue tits	Vosbergen, Netherlands	Spring	Capillary								None		Car				Bicycle	No	> 10,000	Microsatellite assay		RAD sequencing						No. You can proceed to Q17								Whole blood	Ethanol	Queen's lysis buffer						Yes	Ethanol -> microsats Queen's lysis buffer -> ddRADseq
10109619833	212812543	2018-07-13 07:38:54	2018-07-13 08:09:21	Dunnock (Prunella modularis)	Dunedin, New Zealand	Spring	Capillary				Fridge										Walking or by Bike	No	101-1,000	Microsatellite assay								No. You can proceed to Q17								Whole blood	Ethanol							No. You can proceed to Q22
10108468248	212812543	2018-07-12 16:33:39	2018-07-12 16:50:05	dark-eyed juncos	Mountain Lake Biological Station, Virgina, USA	Spring	Capillary						Freezer -20°C				Car					No	<100 blood samples	Microsatellite assay					Parasite DNA analysis		MHC characterization	No. You can proceed to Q17		No. You can proceed to Q14						Whole blood					RNAlater		Longmire's Lysis Buffer	Yes	RNAlater for potential RNA extraction -- haven't tried the method out yet.
10108458438	212812543	2018-07-12 16:28:30	2018-07-12 16:33:30	song sparrows	Near Kingston, Ontario, Canada	Spring	Capillary								None		Car					No	101-1,000	Microsatellite assay					Parasite DNA analysis		MHC characterization	No. You can proceed to Q17		No. You can proceed to Q14		0%	No	No		Whole blood			FTA cards or other filter paper					No. You can proceed to Q22
10108445771	212812543	2018-07-12 16:21:41	2018-07-12 16:28:15	European starlings	Halifax, NS, Canada	Spring	Capillary						Freezer -20°C	Freezer -80°C							By person. Our field site was on-campus.	No	101-1,000	Microsatellite assay								No. You can proceed to Q17		No. You can proceed to Q14		0%	No	No		Whole blood		Queen's lysis buffer						No. You can proceed to Q22
10108433602	212812543	2018-07-12 16:15:15	2018-07-12 16:20:12	Junco hyemalis	Virginia, USA	Spring	Capillary				Fridge	Centrifuge	Freezer -20°C				Car					No	101-1,000	Microsatellite assay						mtDNA analysis		Yes, because of blood storage issues	Blood stored in lysis buffer and clotted badly, making it difficult to extract DNA	No. You can proceed to Q14		1-25%	No	No		Red blood cells							Longmire's solution (a lysis buffer)	No. You can proceed to Q22
10108422096	212812543	2018-07-12 16:09:18	2018-07-12 16:17:48	Blue-footed booby	Isla Isabel, Mexico	Spring		Syringe			Fridge	Centrifuge				liquid nitrogen tank					public bus, then later airplane	Yes	1,001-10,000								sexing; telomere measurement	Yes, but not sure what was the issue	Previous samples were collected into a lysis buffer and stored at RT. Over the years the DNA seems to be of lower quality than that collected recently and stored frozen.	Maybe	We did a lot of tests to make sure there was no systematic difference in our data due to blood storage.	1-25%	Maybe	Maybe		Red blood cells							a glycerol-based buffer	No. You can proceed to Q22
10108301381	212812543	2018-07-12 15:04:34	2018-07-12 15:12:08	Vulture	France	Spring	Capillary	Syringe	Microvette		Fridge	Centrifuge	Freezer -20°C	Freezer -80°C						Courier		No	<100 blood samples	Microsatellite assay		RAD sequencing				mtDNA analysis		Yes, because of blood storage issues		Maybe		1-25%	Maybe	No	no	Red blood cells	Ethanol			TE buffer		Direct freezing with no buffer (e.g. in freezer, liquid nitrogen, or dry ice)		No. You can proceed to Q22
10107983375	212812543	2018-07-12 10:51:06	2018-07-12 11:39:51	Crane species - Blue, Grey crowned and Wattled (Collected throughout the year)	South Africa	Summer		Syringe							None		Car					No	101-1,000	Microsatellite assay						mtDNA analysis		No. You can proceed to Q17								Red blood cells						Direct freezing with no buffer (e.g. in freezer, liquid nitrogen, or dry ice)		No. You can proceed to Q22
10107981757	212812543	2018-07-12 10:51:02	2018-07-12 11:39:46	African penguin (Collected throughout the year)	South Africa, coastal areas	Spring	Capillary								None		Car		Airplane			No	101-1,000	Microsatellite assay						mtDNA analysis		No. You can proceed to Q17								Whole blood			FTA cards or other filter paper					No. You can proceed to Q22
10107945122	212812543	2018-07-12 10:47:52	2018-07-12 10:56:19	blue tit	Gotland, Sweden	Spring	Capillary								None				Airplane			Yes	1,001-10,000	Microsatellite assay					Parasite DNA analysis			No. You can proceed to Q17								Whole blood	Ethanol							No. You can proceed to Q22
10107943238	212812543	2018-07-12 10:46:48	2018-07-12 11:39:49	Vulture species - Cape, African white backed and Lappet faced (Collected throughout the year)	South Africa	Summer		Syringe							None		Car		Airplane			No	1,001-10,000	Microsatellite assay						mtDNA analysis		No. You can proceed to Q17								Red blood cells						Direct freezing with no buffer (e.g. in freezer, liquid nitrogen, or dry ice)		No. You can proceed to Q22
10107767313	212812543	2018-07-12 08:09:16	2018-07-12 08:41:40	blue tit	Gotland, Sweden	Spring	Capillary								None				Airplane			No	1,001-10,000						Parasite DNA analysis		sexing	No. You can proceed to Q17								Whole blood	Ethanol							No. You can proceed to Q22
10107203582	212812543	2018-07-11 22:08:40	2018-07-11 22:15:40	European starlings	Halifax, Nova Scotia	Spring	Capillary						Freezer -20°C	Freezer -80°C							On site research	No	101-1,000	Microsatellite assay								No. You can proceed to Q17	We used Queen's Lysis buffer and it was terrible for extractions. Very messy and had to use excessive amounts of proteinase-K to ensure proper protein digestion from a small, snot-like sample of blood.	No. You can proceed to Q14		0%	No	No		Whole blood		Queen's lysis buffer						No. You can proceed to Q22	Suggested by a colleague
10107004007	212812543	2018-07-11 20:04:48	2018-07-11 20:08:38
10106849108	212812543	2018-07-11 08:32:09	2018-07-11 18:47:17	blackcap Sylvia atricapilla	across the central European divide in Austria (a N to S transect at the longitude of Linz)	Spring	Capillary								None		Car					Yes	101-1,000					Methylation assay	Parasite DNA analysis		whole genome (re)sequencing	Yes, because of blood storage issues	DNA degradation (high integrity DNA used for sequencing long stretches)	Maybe	cannot tell yet, we are still trouble shooting as to how to best proceed and trying (hoping) this will not affect our analytical approach	0%	Maybe	No		Whole blood							SET buffer (SET buffer For 1 L 30 ml 5 M NaCl 25 ml 2M Tris (pH 7,5) 2 ml 0,5 M EDTA (pH 8,0) Fill up to 1 L, set pH to 8,0.)	No. You can proceed to Q22
10106804199	212812543	2018-07-11 18:07:39	2018-07-11 18:31:01	Spotted owl, all three subspecies, Strix occidentalis and barred owl, Strix varia	California, USA	Summer		Syringe					Freezer -20°C				Car			Courier		No	101-1,000	Microsatellite assay		RAD sequencing		Methylation assay	Parasite DNA analysis	mtDNA analysis		Yes, because of blood storage issues	The blood was put into 100% ethanol and stored long term. These samples were originally collected in 2007 and the tubes must not have been air tight seals as the ethanol evaporated and the blood became dried scabs.	Maybe	For some samples we had to conduct whole genome amplification prior to shot gun sequencing. Given the amplification bias that can be introduced in WGA and also secondary structures, this may have led to increased error rates.	1-25%	No	Yes		Whole blood	Ethanol	Queen's lysis buffer	FTA cards or other filter paper				EDTA	No. You can proceed to Q22
10106584080	212812543	2018-07-11 16:13:55	2018-07-11 16:20:08	Black Guillemots	Alaska, United States	Summer	Capillary	Syringe			Fridge								Airplane			No	101-1,000			RAD sequencing						Yes, because of blood storage issues	Difficulty getting high quality DNA from little blood on filter paper	Maybe		25-50%	Maybe	Yes		Whole blood	Ethanol		FTA cards or other filter paper					No. You can proceed to Q22
10106478961	212812543	2018-07-11 15:19:51	2018-07-11 15:30:08	Passeriforme and near to passeriforme	Amazon, West Indies, North America, Argentina	Spring	Capillary			Heparinized capillary					None				Airplane	Courier		Yes	> 10,000						Parasite DNA analysis	mtDNA analysis		No. You can proceed to Q17		No. You can proceed to Q14		0%	No	No		Whole blood	Ethanol		FTA cards or other filter paper				Longmyres lysis buffer	No. You can proceed to Q22
10106208580	212812543	2018-07-11 12:43:03	2018-07-11 12:53:35	Dozens of species of songbirds and seabirds	Canada, US, Japan, Antarctic territories	Summer				capillary or syringe and transferred into eppendorf type tube	Fridge	Centrifuge	Freezer -20°C	Freezer -80°C			Car		Airplane	Courier		No	> 10,000	Microsatellite assay						mtDNA analysis		Yes, because of blood storage issues	Some samples collected by others (not my group) and stored on blood cards used by hospitals were severely degraded. Only happened with one set of samples.	Yes	They failed to amplify	1-25%	No	No		Whole blood	Ethanol	Queen's lysis buffer	FTA cards or other filter paper					No. You can proceed to Q22
10106024525	212812543	2018-07-11 09:58:39	2018-07-11 10:07:07	Several	Italy, Germany, Bulgaria	Spring	Capillary				Fridge		Freezer -20°C				Car		Airplane			No	1,001-10,000						Parasite DNA analysis			Yes, because of blood storage issues	Storage in SET buffer	Yes		25-50%	Maybe	Maybe		Whole blood							SET buffer	No. You can proceed to Q22
10106015681	212812543	2018-07-11 09:49:37	2018-07-11 09:58:23	Red kites, wood warblers, alpine swifts	Switzerland	Spring				Filter paper			Freezer -20°C					Train				Yes	101-1,000	Microsatellite assay								No. You can proceed to Q17								Whole blood			FTA cards or other filter paper					No. You can proceed to Q22
10105990025	212812543	2018-07-11 09:26:45	2018-07-11 09:48:42	house sparrow HS	Lundy island, UK	Summer	Capillary								None		Car	Train			Boat (3 hours)	No	1,001-10,000	Microsatellite assay					Parasite DNA analysis		telomere qPCR assay	Yes, because of blood storage issues	100% ethanol (Analar grade)	Maybe	We have never had any problems with genotyping, sex-typing etc but we now believe that storage of blood in ethanol has a progressive effect on the detection of telomeric sequence by qPCR. The analysis is in progress and will be published in due course. We have compared extractions from the same samples kept for different time periods but not compared with other methods. We believe we can model ou…	0%	No	No	We haven't compared storage methods and ours is the only analysis that actually provides robust data on the effect of storage in ethanol on telomere measurement. We moved from frozen to ethanol storage because we judged it to be more robust and to reduce our reliance on freezer capacity, which is a big problem in the lab.	Whole blood	Ethanol							No. You can proceed to Q22
10105958594	212812543	2018-07-11 08:55:36	2018-07-11 09:10:02	Passer sparrows	Italy, Spain, Norway, Iran, Kazahkstan	Summer	Capillary								None		Car	Train	Airplane	Courier		Yes	101-1,000								Whole genome resequencing	No. You can proceed to Q17								Whole blood	Ethanol	Queen's lysis buffer						No. You can proceed to Q22
10105945323	212812543	2018-07-11 08:42:50	2018-07-11 08:53:30	mallard	everywhere			Syringe							None		Car	Train	Airplane	Courier	everything	No	1,001-10,000	Microsatellite assay	SNP chip					mtDNA analysis	genomics	No. You can proceed to Q17							Q3: whenever Did I miss where to tell you what type of sample storage I use? It is FTA cards.	Whole blood			FTA cards or other filter paper					No. You can proceed to Q22
10105936869	212812543	2018-07-11 08:33:33	2018-07-11 08:39:12	different songbirds	different	Spring	Capillary								None		Car			Courier		Yes	101-1,000			RAD sequencing				mtDNA analysis		Yes, but not sure what was the issue		Maybe		1-25%	No	No		Whole blood	Ethanol							No. You can proceed to Q22
10105911085	212812543	2018-07-11 08:06:09	2018-07-11 08:11:33	Across all passerine birds.	Tibet Plateau, Central Asia, Myanmar	Summer	Capillary								None		Car		Airplane			No	1,001-10,000							mtDNA analysis	Sequencing of nuclear and mitochondrial loci	Yes, because of blood storage issues	Low DNA quantity - target loci not amplifiable. Blood quantity when sampling with glass capillaries is often lower than it seems. DNA degradation in storage buffer. No refrigeration available in the field for up to 3 months.	Yes	some target species could not be included in analyses	1-25%	Yes	Yes
10105892394	212812543	2018-07-11 07:43:53	2018-07-11 07:55:10	Tetrao urogallus	Poland, Bory Dolnośląskie Forest, Wisła Breeding Centre	Spring				Blood stains on a paper					None		Car					No	101-1,000	Microsatellite assay						mtDNA analysis		No. You can proceed to Q17								Whole blood			FTA cards or other filter paper					No. You can proceed to Q22
10105630026	212812543	2018-07-10 23:46:38	2018-07-11 02:34:45	House Finch (Haemorhous mexicanus)	Tempe, AZ, USA	Autumn	Capillary				Fridge	Centrifuge		Freezer -80°C							I collect samples in the same location as my lab, so I walk up to the lab with the samples to transport them	No	<100 blood samples																I’m not planning on using these samples for genetic analyses. But I do regularly collect and store blood equally across fall, winter, and spring.							Direct freezing with no buffer (e.g. in freezer, liquid nitrogen, or dry ice)
10105624939	212812543	2018-07-11 02:22:15	2018-07-11 02:27:28	northern flicker	Great Plains, USA	Summer	Capillary									lysis buffer	Car					No	<100 blood samples			RAD sequencing					whole genome sequencing	No. You can proceed to Q17								Whole blood		Queen's lysis buffer						No. You can proceed to Q22
10105279286	212812543	2018-07-10 21:29:07	2018-07-10 21:58:47	Carolina Chickadee	Pennsylvania, USA	Spring	Capillary				Fridge						Car					No	> 10,000	Microsatellite assay	SNP chip				Parasite DNA analysis			Yes, because of DNA storage issues	Our freezer failed overnight and so a small number of extracted DNA samples were damaged.	No. You can proceed to Q14		1-25%	No	No		Whole blood				TE buffer				No. You can proceed to Q22
10105202195	212812543	2018-07-10 20:57:33	2018-07-10 21:01:57	Kittiwake	Gull Island, Newfoundland, Canada	Summer		Syringe					Freezer -20°C								Boat	No	<100 blood samples			RAD sequencing						No. You can proceed to Q17								Whole blood						Direct freezing with no buffer (e.g. in freezer, liquid nitrogen, or dry ice)		No. You can proceed to Q22
10105177780	212812543	2018-07-10 20:42:48	2018-07-10 20:46:05	Savannah sparrow (Passerculus sandwichensis)	Kent Island, New Brunswick, Cnada	Summer	Capillary								None		Car					No	1,001-10,000	Microsatellite assay						mtDNA analysis		No. You can proceed to Q17								Whole blood			FTA cards or other filter paper					No. You can proceed to Q22
10104922177	212812543	2018-07-10 18:22:59	2018-07-10 18:48:45	Community-wide	Alaska, USA	Summer	Capillary				Fridge								Airplane			Yes	101-1,000				Gene expression		Parasite DNA analysis			No. You can proceed to Q17		No. You can proceed to Q14		0%	No	No		Whole blood					RNAlater			No. You can proceed to Q22
10104888044	212812543	2018-07-10 18:05:46	2018-07-10 18:12:35	Berthelot's pipits	Canary Islands, Spain	Winter	Capillary								None				Airplane			Yes	101-1,000			RAD sequencing			Parasite DNA analysis		Whole genome sequencing	No. You can proceed to Q17							No	Whole blood	Ethanol							No. You can proceed to Q22
10104867541	212812543	2018-07-10 17:54:51	2018-07-10 17:58:13	European doves and pigeons	south-east England	Summer	Capillary					Centrifuge					Car					No	101-1,000						Parasite DNA analysis			No. You can proceed to Q17								Whole blood						Direct freezing with no buffer (e.g. in freezer, liquid nitrogen, or dry ice)		No. You can proceed to Q22
10104795933	212812543	2018-07-10 17:18:12	2018-07-10 17:24:28	great tit Parus major and blue tit Cyanistes caeruleus	Warsaw, Poland	Spring	Capillary				Fridge						Car					No	1,001-10,000	Microsatellite assay	SNP chip							Yes, because of blood storage issues	Ethanol evaporation	Maybe		1-25%	Maybe	Maybe		Whole blood	Ethanol							No. You can proceed to Q22
10104777996	212812543	2018-07-10 17:09:29	2018-07-10 17:17:55	great tit, parus major	Wytham Woods, Oxfordshire	Spring	Capillary								None		Car					No	> 10,000	Microsatellite assay								Yes, because of blood storage issues	ethanol evaporation from tubes	Yes	a few samples had to be removed	1-25%	Maybe	No		Red blood cells	Ethanol							No. You can proceed to Q22
10104704454	212812543	2018-07-10 16:31:41	2018-07-10 17:00:57	blue tit Cyanistes caeruleus	Corsica, France	Spring	Capillary				Fridge						Car				car + train	No	1,001-10,000			RAD sequencing						Yes, because of blood storage issues	blood storage on FT cards resulted in highly degraded DNA that was fine for microsats, but unsuitable for RAD sequencing	Yes	We had to narrow down our list of samples, the experimental design was not as elegant as originally palnned.	25-50%	Maybe	Yes		Whole blood		Queen's lysis buffer	FTA cards or other filter paper					Yes	Many samples were stored on FTA cards, others (earlier) samples were stored in Queen's buffer. Because FTA samples were degraded, I switched to using samples in Queen's buffer
[truncated: 50 more columns]
